# Supplementary material for: Hydrolysis-resistant and stress-buffering bifunctional polyurethane adhesive for durable dental composite restoration
Source: R Soc Open Sci. 2020 Jul 8;7(7):200457. doi: 10.1098/rsos.200457 (PMC7428285; doi:10.1098/rsos.200457)
Supplement: All the raw data in this study. [file rsos200457supp1.xlsx]

## Sheet: IR-HMDI
400	0
400	53.1
401	53.4
401	53.7
402	53.9
402	54.2
403	54.4
403	54.7
404	55
404	55.3
404	55.6
405	55.9
405	56.2
406	56.3
406	56.5
407	56.7
407	56.8
408	57
408	57.3
409	57.5
409	57.6
410	57.8
410	57.9
411	58
411	58.2
412	58.3
412	58.5
413	58.7
413	58.9
414	59
414	59
415	59.1
415	59.2
416	59.2
416	59.3
417	59.4
417	59.5
418	59.5
418	59.5
418	59.5
419	59.5
419	59.6
420	59.7
420	59.8
421	59.9
421	59.9
422	59.8
422	59.8
423	59.8
423	59.8
424	59.8
424	59.8
425	59.8
425	59.7
426	59.6
426	59.5
427	59.5
427	59.4
428	59.3
428	59.3
429	59.2
429	59.1
430	59
430	59
431	58.9
431	58.9
431	58.9
432	59
432	59
433	59
433	59
434	59.1
434	59.1
435	59.2
435	59.3
436	59.4
436	59.4
437	59.5
437	59.5
438	59.6
438	59.6
439	59.7
439	59.8
440	59.9
440	59.9
441	60
441	60
442	60
442	60
443	60.1
443	60.1
444	60.1
444	60.1
445	60.1
445	60
445	59.9
446	59.8
446	59.7
447	59.6
447	59.5
448	59.3
448	59.2
449	59
449	58.7
450	58.5
450	58.2
451	58
451	57.7
452	57.3
452	56.9
453	56.5
453	56
454	55.6
454	55.2
455	54.8
455	54.4
456	54
456	53.6
457	53.2
457	52.9
458	52.7
458	52.5
458	52.4
459	52.4
459	52.4
460	52.5
460	52.6
461	52.8
461	53.1
462	53.4
462	53.8
463	54.1
463	54.5
464	54.9
464	55.3
465	55.7
465	56.1
466	56.5
466	56.9
467	57.3
467	57.7
468	57.9
468	58.2
469	58.4
469	58.6
470	58.8
470	58.9
471	59.1
471	59.2
472	59.3
472	59.3
472	59.4
473	59.5
473	59.6
474	59.7
474	59.8
475	59.9
475	60
476	60
476	60
477	60.1
477	60.1
478	60.1
478	60
479	60
479	59.8
480	59.6
480	59.4
481	59.1
481	58.8
482	58.4
482	57.9
483	57.4
483	56.7
484	56
484	55.3
485	54.6
485	53.9
485	53.2
486	52.6
486	52.2
487	51.8
487	51.6
488	51.5
488	51.7
489	52
489	52.4
490	53
490	53.7
491	54.5
491	55.3
492	56.1
492	57
493	57.8
493	58.6
494	59.3
494	59.9
495	60.4
495	60.9
496	61.3
496	61.7
497	62
497	62.3
498	62.6
498	62.8
499	62.9
499	63
499	63.1
500	63.2
500	63.3
501	63.4
501	63.5
502	63.5
502	63.6
503	63.7
503	63.7
504	63.8
504	63.9
505	63.9
505	64
506	64
506	64.1
507	64.1
507	64.1
508	64.2
508	64.2
509	64.2
509	64.3
510	64.3
510	64.3
511	64.3
511	64.3
512	64.3
512	64.3
512	64.3
513	64.3
513	64.3
514	64.3
514	64.3
515	64.2
515	64.2
516	64.2
516	64.1
517	64.1
517	64
518	64
518	63.9
519	63.8
519	63.6
520	63.5
520	63.4
521	63.3
521	63.1
522	62.9
522	62.6
523	62.3
523	62
524	61.7
524	61.4
525	61.1
525	60.7
526	60.4
526	60.1
526	59.8
527	59.6
527	59.4
528	59.3
528	59.3
529	59.2
529	59.2
530	59.3
530	59.4
531	59.5
531	59.6
532	59.8
532	59.9
533	60.1
533	60.3
534	60.5
534	60.6
535	60.8
535	61
536	61.2
536	61.3
537	61.4
537	61.5
538	61.6
538	61.6
539	61.6
539	61.7
539	61.7
540	61.6
540	61.6
541	61.5
541	61.4
542	61.2
542	61.1
543	61
543	60.8
544	60.7
544	60.5
545	60.3
545	60.1
546	59.9
546	59.6
547	59.4
547	59.1
548	58.9
548	58.6
549	58.3
549	57.9
550	57.6
550	57.2
551	56.9
551	56.5
552	56.1
552	55.7
553	55.3
553	54.8
553	54.4
554	53.9
554	53.4
555	52.9
555	52.3
556	51.8
556	51.2
557	50.6
557	50
558	49.3
558	48.7
559	48.1
559	47.4
560	46.7
560	46
561	45.2
561	44.5
562	43.8
562	43
563	42.2
563	41.5
564	40.7
564	39.9
565	39.1
565	38.3
566	37.5
566	36.8
566	36
567	35.3
567	34.5
568	33.8
568	33.1
569	32.5
569	31.9
570	31.3
570	30.8
571	30.3
571	29.8
572	29.4
572	29.1
573	28.8
573	28.5
574	28.3
574	28.1
575	27.9
575	27.8
576	27.6
576	27.5
577	27.5
577	27.5
578	27.5
578	27.5
579	27.5
579	27.6
580	27.6
580	27.7
580	27.8
581	27.9
581	28.1
582	28.2
582	28.4
583	28.5
583	28.6
584	28.8
584	28.9
585	29.1
585	29.2
586	29.4
586	29.5
587	29.6
587	29.7
588	29.9
588	30
589	30.1
589	30.2
590	30.3
590	30.4
591	30.4
591	30.5
592	30.6
592	30.6
593	30.7
593	30.8
593	30.8
594	30.9
594	30.9
595	31
595	31
596	31.1
596	31.2
597	31.3
597	31.4
598	31.5
598	31.5
599	31.6
599	31.7
600	31.8
600	31.9
601	32
601	32.2
602	32.3
602	32.4
603	32.5
603	32.6
604	32.8
604	32.9
605	33.1
605	33.2
606	33.4
606	33.6
607	33.7
607	33.9
607	34.1
608	34.4
608	34.6
609	34.8
609	35.1
610	35.3
610	35.6
611	35.8
611	36.1
612	36.4
612	36.7
613	37
613	37.3
614	37.6
614	37.9
615	38.2
615	38.5
616	38.8
616	39
617	39.3
617	39.6
618	39.8
618	40.1
619	40.3
619	40.6
620	40.8
620	41
620	41.3
621	41.5
621	41.7
622	41.8
622	42
623	42.2
623	42.4
624	42.6
624	42.7
625	42.9
625	43
626	43.1
626	43.2
627	43.4
627	43.5
628	43.6
628	43.7
629	43.7
629	43.8
630	43.9
630	43.9
631	44
631	44
632	44.1
632	44.1
633	44.1
633	44.2
634	44.2
634	44.2
634	44.2
635	44.2
635	44.2
636	44.2
636	44.2
637	44.2
637	44.2
638	44.1
638	44.1
639	44.1
639	44.1
640	44
640	44
641	44
641	43.9
642	43.9
642	43.8
643	43.8
643	43.7
644	43.7
644	43.6
645	43.6
645	43.5
646	43.5
646	43.4
647	43.4
647	43.3
647	43.3
648	43.2
648	43.1
649	43.1
649	43
650	43
650	42.9
651	42.9
651	42.8
652	42.8
652	42.7
653	42.6
653	42.6
654	42.6
654	42.5
655	42.5
655	42.4
656	42.4
656	42.4
657	42.3
657	42.3
658	42.3
658	42.3
659	42.3
659	42.3
660	42.3
660	42.2
660	42.2
661	42.3
661	42.3
662	42.3
662	42.3
663	42.4
663	42.4
664	42.5
664	42.5
665	42.6
665	42.6
666	42.7
666	42.8
667	42.9
667	43.1
668	43.3
668	43.5
669	43.7
669	43.9
670	44
670	44.1
671	44.2
671	44.3
672	44.4
672	44.5
673	44.7
673	44.8
674	45
674	45.1
674	45.3
675	45.5
675	45.6
676	45.8
676	45.9
677	46.1
677	46.3
678	46.5
678	46.6
679	46.8
679	47
680	47.1
680	47.3
681	47.5
681	47.7
682	47.9
682	48.1
683	48.3
683	48.6
684	48.8
684	49.1
685	49.3
685	49.6
686	49.9
686	50.2
687	50.6
687	50.9
687	51.3
688	51.7
688	52.1
689	52.5
689	52.9
690	53.3
690	53.7
691	54.2
691	54.6
692	55.1
692	55.5
693	55.9
693	56.4
694	56.8
694	57.2
695	57.7
695	58.1
696	58.5
696	58.9
697	59.3
697	59.7
698	60
698	60.4
699	60.7
699	61.1
700	61.4
700	61.7
701	62
701	62.3
701	62.6
702	62.8
702	63.1
703	63.4
703	63.6
704	63.8
704	64.1
705	64.3
705	64.5
706	64.7
706	64.9
707	65.1
707	65.3
708	65.5
708	65.7
709	65.8
709	66
710	66.2
710	66.4
711	66.5
711	66.7
712	66.8
712	67
713	67.1
713	67.2
714	67.4
714	67.5
714	67.6
715	67.7
715	67.9
716	68
716	68.1
717	68.2
717	68.3
718	68.4
718	68.5
719	68.6
719	68.7
720	68.8
720	68.9
721	69
721	69.1
722	69.2
722	69.2
723	69.3
723	69.4
724	69.5
724	69.5
725	69.6
725	69.7
726	69.7
726	69.8
727	69.9
727	69.9
728	70
728	70
728	70.1
729	70.1
729	70.2
730	70.2
730	70.3
731	70.3
731	70.3
732	70.3
732	70.4
733	70.4
733	70.4
734	70.5
734	70.5
735	70.5
735	70.5
736	70.5
736	70.5
737	70.5
737	70.6
738	70.6
738	70.5
739	70.5
739	70.5
740	70.5
740	70.5
741	70.5
741	70.5
741	70.4
742	70.4
742	70.3
743	70.3
743	70.2
744	70.2
744	70.1
745	70
745	70
746	69.9
746	69.8
747	69.7
747	69.5
748	69.4
748	69.3
749	69.2
749	69.1
750	69
750	68.9
751	68.8
751	68.7
752	68.6
752	68.5
753	68.4
753	68.3
754	68.2
754	68
755	67.9
755	67.8
755	67.7
756	67.6
756	67.4
757	67.2
757	67.1
758	66.9
758	66.6
759	66.3
759	66
760	65.7
760	65.3
761	64.9
761	64.3
762	63.8
762	63.1
763	62.4
763	61.6
764	60.8
764	59.8
765	58.9
765	57.9
766	56.9
766	56
767	55.1
767	54.3
768	53.7
768	53.1
768	52.7
769	52.3
769	52
770	51.8
770	51.5
771	51.1
771	50.8
772	50.3
772	49.7
773	49.1
773	48.5
774	47.8
774	47
775	46.3
775	45.5
776	44.8
776	44
777	43.3
777	42.6
778	41.9
778	41.3
779	40.7
779	40.1
780	39.6
780	39.1
781	38.8
781	38.5
782	38.4
782	38.3
782	38.2
783	38.2
783	38.2
784	38.3
784	38.4
785	38.5
785	38.6
786	38.8
786	38.9
787	39.1
787	39.3
788	39.6
788	39.9
789	40.2
789	40.6
790	41.1
790	41.5
791	42
791	42.6
792	43.1
792	43.7
793	44.4
793	45.1
794	45.9
794	46.8
795	47.7
795	48.7
795	49.7
796	50.7
796	51.8
797	52.9
797	53.9
798	54.9
798	55.8
799	56.6
799	57.3
800	58
800	58.5
801	58.9
801	59.2
802	59.4
802	59.6
803	59.6
803	59.5
804	59.4
804	59.3
805	59.1
805	58.9
806	58.7
806	58.5
807	58.3
807	58.1
808	57.8
808	57.6
809	57.4
809	57.3
809	57.2
810	57.2
810	57.4
811	57.7
811	58.1
812	58.6
812	59.2
813	59.9
813	60.5
814	61.2
814	61.8
815	62.4
815	63
816	63.5
816	63.9
817	64.4
817	64.8
818	65.1
818	65.5
819	65.8
819	66.2
820	66.5
820	66.8
821	67.1
821	67.4
822	67.6
822	67.8
822	68
823	68.2
823	68.3
824	68.4
824	68.5
825	68.5
825	68.5
826	68.6
826	68.6
827	68.6
827	68.5
828	68.5
828	68.5
829	68.5
829	68.5
830	68.5
830	68.5
831	68.4
831	68.3
832	68.2
832	68
833	67.8
833	67.5
834	67.2
834	66.8
835	66.4
835	65.9
836	65.4
836	64.9
836	64.4
837	63.9
837	63.6
838	63.3
838	63.1
839	63.1
839	63.2
840	63.4
840	63.6
841	63.9
841	64.3
842	64.5
842	64.8
843	65
843	65.2
844	65.3
844	65.4
845	65.5
845	65.6
846	65.6
846	65.7
847	65.7
847	65.7
848	65.8
848	65.8
849	65.8
849	65.7
849	65.7
850	65.6
850	65.5
851	65.4
851	65.2
852	65
852	64.7
853	64.4
853	64.1
854	63.6
854	63.1
855	62.6
855	62
856	61.4
856	60.7
857	60.1
857	59.4
858	58.8
858	58.3
859	57.8
859	57.5
860	57.2
860	57.1
861	57
861	57
862	57.1
862	57.3
863	57.5
863	57.7
863	57.9
864	58.1
864	58.2
865	58.2
865	58.1
866	57.9
866	57.6
867	57.2
867	56.8
868	56.2
868	55.5
869	54.7
869	53.9
870	53
870	52.2
871	51.3
871	50.5
872	49.8
872	49.1
873	48.6
873	48.3
874	48
874	48
875	48.1
875	48.3
876	48.6
876	49
876	49.4
877	49.9
877	50.3
878	50.7
878	51.1
879	51.4
879	51.6
880	51.7
880	51.8
881	51.8
881	51.8
882	51.7
882	51.6
883	51.5
883	51.3
884	51.1
884	50.8
885	50.6
885	50.2
886	49.9
886	49.5
887	49
887	48.5
888	47.9
888	47.3
889	46.6
889	45.9
890	45.2
890	44.4
890	43.6
891	42.9
891	42.1
892	41.3
892	40.6
893	39.8
893	39.1
894	38.4
894	37.7
895	37
895	36.3
896	35.6
896	35
897	34.3
897	33.7
898	33.2
898	32.6
899	32.1
899	31.7
900	31.3
900	31
901	30.8
901	30.6
902	30.5
902	30.4
903	30.4
903	30.4
903	30.4
904	30.5
904	30.7
905	30.8
905	31.1
906	31.4
906	31.7
907	32.1
907	32.5
908	33
908	33.5
909	34.1
909	34.8
910	35.4
910	36.1
911	36.9
911	37.6
912	38.4
912	39.1
913	39.9
913	40.6
914	41.3
914	41.9
915	42.4
915	42.8
916	43.1
916	43.3
917	43.4
917	43.3
917	43.1
918	42.8
918	42.3
919	41.8
919	41.2
920	40.6
920	40
921	39.4
921	38.8
922	38.3
922	37.8
923	37.4
923	37
924	36.8
924	36.5
925	36.3
925	36
926	35.8
926	35.5
927	35.3
927	35.1
928	35
928	34.9
929	34.9
929	35
930	35.1
930	35.4
930	35.7
931	36.3
931	37
932	37.8
932	38.9
933	40.1
933	41.4
934	42.8
934	44.3
935	45.8
935	47.4
936	48.8
936	50.3
937	51.6
937	52.8
938	53.8
938	54.8
939	55.6
939	56.3
940	56.9
940	57.4
941	57.7
941	58
942	58.2
942	58.3
943	58.2
943	58.2
944	58
944	57.8
944	57.6
945	57.3
945	57
946	56.7
946	56.4
947	56
947	55.7
948	55.3
948	54.9
949	54.6
949	54.3
950	54
950	53.9
951	54
951	54.2
952	54.6
952	55.2
953	55.9
953	56.7
954	57.6
954	58.6
955	59.4
955	60.2
956	60.9
956	61.5
957	61.9
957	62.2
957	62.4
958	62.4
958	62.4
959	62.3
959	62.1
960	61.9
960	61.6
961	61.2
961	60.8
962	60.3
962	59.7
963	59
963	58.2
964	57.2
964	56.1
965	54.9
965	53.5
966	52.1
966	50.5
967	48.9
967	47.4
968	45.8
968	44.3
969	43
969	41.8
970	40.9
970	40.1
971	39.5
971	39.1
971	38.7
972	38.4
972	38.2
973	38
973	37.7
974	37.4
974	37.2
975	36.9
975	36.6
976	36.2
976	35.9
977	35.5
977	35.1
978	34.8
978	34.4
979	34
979	33.7
980	33.4
980	33.2
981	33
981	32.9
982	32.9
982	32.9
983	33
983	33.2
984	33.5
984	33.9
984	34.3
985	34.8
985	35.5
986	36.2
986	37.1
987	38
987	39
988	40.2
988	41.4
989	42.7
989	44
990	45.4
990	46.9
991	48.3
991	49.7
992	51
992	52.4
993	53.7
993	54.9
994	56.1
994	57.2
995	58.2
995	59.2
996	60
996	60.9
997	61.6
997	62.3
997	63
998	63.5
998	64
999	64.5
999	64.9
1000	65.2
1000	65.5
1000	65.7
1000	65.8
1000	65.8
1000	65.8
1000	65.7
1000	65.5
1000	65.2
1000	64.8
1000	64.3
1010	63.8
1010	63.1
1010	62.4
1010	61.7
1010	60.9
1010	60.2
1010	59.4
1010	58.8
1010	58.2
1010	57.6
1010	57.2
1010	56.9
1010	56.7
1010	56.6
1010	56.6
1010	56.6
1010	56.8
1010	57
1010	57.2
1010	57.5
1010	57.8
1020	58.1
1020	58.3
1020	58.5
1020	58.6
1020	58.6
1020	58.5
1020	58.2
1020	57.9
1020	57.4
1020	56.7
1020	56
1020	55.1
1020	54.2
1020	53.2
1020	52.2
1020	51.3
1020	50.3
1020	49.4
1020	48.7
1020	48
1020	47.4
1030	46.9
1030	46.5
1030	46.1
1030	45.8
1030	45.5
1030	45.2
1030	44.8
1030	44.4
1030	44.1
1030	43.7
1030	43.5
1030	43.4
1030	43.5
1030	43.9
1030	44.6
1030	45.6
1030	47
1030	48.6
1030	50.4
1030	52.3
1040	54.3
1040	56.2
1040	58.1
1040	59.8
1040	61.4
1040	62.7
1040	63.9
1040	64.9
1040	65.7
1040	66.4
1040	67
1040	67.4
1040	67.8
1040	68.2
1040	68.5
1040	68.8
1040	69
1040	69.3
1040	69.6
1040	69.9
1040	70.1
1050	70.4
1050	70.6
1050	70.9
1050	71.1
1050	71.2
1050	71.4
1050	71.5
1050	71.5
1050	71.6
1050	71.6
1050	71.6
1050	71.6
1050	71.6
1050	71.6
1050	71.5
1050	71.5
1050	71.5
1050	71.4
1050	71.4
1050	71.3
1050	71.2
1060	71.1
1060	71
1060	70.9
1060	70.7
1060	70.6
1060	70.5
1060	70.3
1060	70.2
1060	70.1
1060	70.1
1060	70
1060	70
1060	70
1060	70
1060	70.1
1060	70.1
1060	70.2
1060	70.2
1060	70.3
1060	70.4
1060	70.4
1070	70.5
1070	70.5
1070	70.4
1070	70.4
1070	70.2
1070	70.1
1070	69.9
1070	69.7
1070	69.3
1070	69
1070	68.6
1070	68.1
1070	67.5
1070	66.8
1070	66.1
1070	65.3
1070	64.5
1070	63.6
1070	62.7
1070	61.7
1080	60.8
1080	59.9
1080	59.1
1080	58.3
1080	57.7
1080	57.1
1080	56.7
1080	56.4
1080	56.2
1080	56.2
1080	56.4
1080	56.7
1080	57.2
1080	57.8
1080	58.6
1080	59.4
1080	60.3
1080	61.2
1080	62.1
1080	62.9
1080	63.7
1090	64.4
1090	65
1090	65.5
1090	65.9
1090	66.2
1090	66.4
1090	66.5
1090	66.5
1090	66.4
1090	66.3
1090	66.1
1090	65.9
1090	65.7
1090	65.4
1090	65
1090	64.7
1090	64.3
1090	63.9
1090	63.5
1090	63.1
1090	62.7
1100	62.4
1100	62
1100	61.7
1100	61.4
1100	61.1
1100	60.9
1100	60.8
1100	60.6
1100	60.6
1100	60.5
1100	60.5
1100	60.5
1100	60.6
1100	60.7
1100	60.9
1100	61.2
1100	61.6
1100	62.1
1100	62.6
1100	63.2
1110	63.8
1110	64.5
1110	65.1
1110	65.8
1110	66.4
1110	67
1110	67.5
1110	68
1110	68.3
1110	68.7
1110	68.9
1110	69.1
1110	69.1
1110	69.1
1110	69
1110	68.8
1110	68.5
1110	68.1
1110	67.6
1110	67.1
1110	66.5
1120	65.8
1120	65
1120	64.2
1120	63.4
1120	62.6
1120	61.8
1120	61.1
1120	60.4
1120	59.9
1120	59.4
1120	59.1
1120	59
1120	58.9
1120	59
1120	59.2
1120	59.4
1120	59.6
1120	59.9
1120	60.2
1120	60.5
1120	60.8
1130	61.1
1130	61.5
1130	61.8
1130	62.3
1130	62.7
1130	63.2
1130	63.8
1130	64.3
1130	64.9
1130	65.4
1130	65.9
1130	66.3
1130	66.7
1130	66.9
1130	67.2
1130	67.3
1130	67.3
1130	67.3
1130	67.2
1130	67
1130	66.8
1140	66.5
1140	66.1
1140	65.7
1140	65.3
1140	64.9
1140	64.4
1140	63.9
1140	63.3
1140	62.8
1140	62.2
1140	61.6
1140	60.9
1140	60.1
1140	59.3
1140	58.4
1140	57.3
1140	56.2
1140	55.1
1140	53.9
1140	52.6
1150	51.4
1150	50.1
1150	48.9
1150	47.7
1150	46.6
1150	45.6
1150	44.6
1150	43.7
1150	42.9
1150	42.2
1150	41.5
1150	40.9
1150	40.4
1150	40.1
1150	39.9
1150	39.9
1150	40.1
1150	40.4
1150	41
1150	41.7
1150	42.5
1160	43.6
1160	44.7
1160	45.8
1160	47
1160	48.2
1160	49.4
1160	50.4
1160	51.4
1160	52.2
1160	52.9
1160	53.5
1160	54
1160	54.4
1160	54.6
1160	54.8
1160	54.9
1160	55
1160	55
1160	55
1160	55
1160	55
1170	55
1170	55
1170	55
1170	55.1
1170	55.3
1170	55.5
1170	55.8
1170	56.1
1170	56.5
1170	56.9
1170	57.3
1170	57.8
1170	58.3
1170	58.8
1170	59.3
1170	59.7
1170	60.1
1170	60.4
1170	60.7
1170	60.8
1170	60.9
1180	61
1180	61
1180	61
1180	61.1
1180	61.4
1180	61.7
1180	62.2
1180	62.8
1180	63.5
1180	64.3
1180	65.1
1180	65.9
1180	66.7
1180	67.4
1180	68.1
1180	68.7
1180	69.1
1180	69.6
1180	69.9
1180	70.2
1190	70.4
1190	70.6
1190	70.8
1190	70.8
1190	70.9
1190	70.8
1190	70.7
1190	70.6
1190	70.4
1190	70.1
1190	69.7
1190	69.3
1190	68.9
1190	68.5
1190	68.1
1190	67.7
1190	67.4
1190	67.2
1190	67.1
1190	67.1
1190	67.2
1200	67.3
1200	67.6
1200	67.9
1200	68.3
1200	68.7
1200	69.1
1200	69.5
1200	69.9
1200	70.4
1200	70.8
1200	71.2
1200	71.6
1200	72
1200	72.3
1200	72.5
1200	72.8
1200	72.9
1200	73.1
1200	73.2
1200	73.2
1200	73.2
1210	73.2
1210	73.1
1210	73.1
1210	73
1210	72.9
1210	72.8
1210	72.7
1210	72.5
1210	72.4
1210	72.2
1210	72.1
1210	71.9
1210	71.8
1210	71.8
1210	71.7
1210	71.8
1210	71.8
1210	71.9
1210	72
1210	72
1210	71.9
1220	71.8
1220	71.6
1220	71.3
1220	70.9
1220	70.5
1220	69.9
1220	69.2
1220	68.5
1220	67.8
1220	67.1
1220	66.4
1220	65.8
1220	65.2
1220	64.8
1220	64.5
1220	64.2
1220	64
1220	63.8
1220	63.7
1220	63.6
1230	63.5
1230	63.5
1230	63.5
1230	63.5
1230	63.6
1230	63.6
1230	63.7
1230	63.7
1230	63.7
1230	63.7
1230	63.6
1230	63.5
1230	63.4
1230	63.3
1230	63.3
1230	63.3
1230	63.4
1230	63.5
1230	63.7
1230	63.9
1230	64.2
1240	64.5
1240	64.9
1240	65.2
1240	65.6
1240	66.1
1240	66.5
1240	67
1240	67.4
1240	67.9
1240	68.3
1240	68.7
1240	69
1240	69.3
1240	69.6
1240	69.8
1240	69.9
1240	69.9
1240	69.9
1240	69.9
1240	69.8
1240	69.6
1250	69.4
1250	69.2
1250	68.9
1250	68.7
1250	68.4
1250	68.1
1250	67.8
1250	67.5
1250	67.2
1250	66.9
1250	66.6
1250	66.3
1250	66
1250	65.6
1250	65.3
1250	64.9
1250	64.4
1250	63.8
1250	63.2
1250	62.5
1250	61.6
1260	60.7
1260	59.8
1260	58.8
1260	57.8
1260	56.8
1260	55.9
1260	55
1260	54.3
1260	53.7
1260	53.3
1260	53
1260	52.8
1260	52.7
1260	52.7
1260	52.8
1260	52.9
1260	53.1
1260	53.3
1260	53.5
1260	53.6
1270	53.8
1270	54
1270	54.3
1270	54.5
1270	54.8
1270	55.1
1270	55.5
1270	55.9
1270	56.4
1270	56.8
1270	57.2
1270	57.6
1270	58
1270	58.3
1270	58.6
1270	58.8
1270	59
1270	59.1
1270	59.2
1270	59.3
1270	59.3
1280	59.5
1280	59.6
1280	59.9
1280	60.2
1280	60.5
1280	61
1280	61.5
1280	62
1280	62.5
1280	63.1
1280	63.6
1280	64.2
1280	64.6
1280	65.1
1280	65.4
1280	65.7
1280	66
1280	66.2
1280	66.4
1280	66.5
1280	66.5
1290	66.5
1290	66.5
1290	66.4
1290	66.3
1290	66.1
1290	66
1290	65.7
1290	65.5
1290	65.2
1290	64.9
1290	64.5
1290	64.2
1290	63.7
1290	63.3
1290	62.8
1290	62.3
1290	61.7
1290	61.1
1290	60.5
1290	59.8
1290	59.1
1300	58.4
1300	57.6
1300	56.9
1300	56.1
1300	55.4
1300	54.6
1300	53.9
1300	53.3
1300	52.6
1300	52
1300	51.5
1300	50.9
1300	50.4
1300	49.9
1300	49.4
1300	48.9
1300	48.5
1300	48
1300	47.4
1300	46.9
1310	46.3
1310	45.7
1310	45.1
1310	44.6
1310	44
1310	43.4
1310	42.9
1310	42.4
1310	42
1310	41.6
1310	41.3
1310	41
1310	40.8
1310	40.6
1310	40.3
1310	40.1
1310	40
1310	39.8
1310	39.6
1310	39.5
1310	39.3
1320	39.1
1320	38.9
1320	38.7
1320	38.5
1320	38.3
1320	38
1320	37.8
1320	37.5
1320	37.2
1320	36.8
1320	36.5
1320	36.2
1320	35.8
1320	35.5
1320	35.2
1320	35
1320	34.7
1320	34.5
1320	34.2
1320	34.1
1320	33.9
1330	33.9
1330	33.8
1330	33.8
1330	33.8
1330	33.9
1330	34
1330	34.1
1330	34.3
1330	34.5
1330	34.7
1330	35
1330	35.3
1330	35.6
1330	35.9
1330	36.3
1330	36.7
1330	37.1
1330	37.5
1330	37.9
1330	38.2
1330	38.5
1340	38.7
1340	38.9
1340	39.1
1340	39.2
1340	39.3
1340	39.3
1340	39.2
1340	39.2
1340	39.1
1340	39.1
1340	39
1340	39
1340	39.1
1340	39.2
1340	39.3
1340	39.4
1340	39.5
1340	39.7
1340	39.9
1340	40.1
1350	40.3
1350	40.5
1350	40.7
1350	40.9
1350	41.1
1350	41.2
1350	41.4
1350	41.5
1350	41.6
1350	41.6
1350	41.6
1350	41.4
1350	41.2
1350	40.8
1350	40.4
1350	40
1350	39.4
1350	38.9
1350	38.2
1350	37.6
1350	36.9
1360	36.3
1360	35.7
1360	35.1
1360	34.6
1360	34.2
1360	33.7
1360	33.4
1360	33.1
1360	32.8
1360	32.6
1360	32.5
1360	32.4
1360	32.4
1360	32.3
1360	32.3
1360	32.3
1360	32.4
1360	32.5
[truncated: 5,469 more rows]

## Sheet: IR-PUA-1
400	0
400	93.5
401	93.6
401	93.9
402	94.1
402	94.2
403	94.3
403	94.2
404	94.2
404	94.2
404	94.2
405	94.3
405	94.4
406	94.5
406	94.4
407	94.4
407	94.3
408	94.3
408	94.4
409	94.4
409	94.5
410	94.5
410	94.5
411	94.4
411	94.3
412	94.3
412	94.3
413	94.3
413	94.3
414	94.3
414	94.3
415	94.2
415	94.1
416	94
416	94
417	94
417	94
418	93.9
418	93.9
418	93.8
419	93.7
419	93.7
420	93.8
420	93.9
421	94
421	94.1
422	94.1
422	94
423	94
423	93.9
424	94
424	94
425	94.1
425	94.1
426	94.1
426	94.1
427	94
427	94
428	94
428	94.1
429	94.1
429	94.1
430	94.1
430	94
431	93.9
431	93.9
431	93.9
432	93.9
432	94
433	94
433	94
434	94
434	93.9
435	93.9
435	93.9
436	94
436	94
437	94.1
437	94.1
438	94
438	94
439	94
439	94
440	94
440	94
441	94
441	94
442	93.9
442	93.8
443	93.8
443	93.8
444	93.9
444	93.9
445	94
445	94
445	93.9
446	93.9
446	93.9
447	93.9
447	93.9
448	94
448	94
449	94
449	93.9
450	93.9
450	93.9
451	93.9
451	93.8
452	93.8
452	93.8
453	93.7
453	93.7
454	93.6
454	93.5
455	93.5
455	93.5
456	93.5
456	93.5
457	93.4
457	93.4
458	93.3
458	93.3
458	93.3
459	93.4
459	93.5
460	93.5
460	93.5
461	93.5
461	93.5
462	93.6
462	93.6
463	93.7
463	93.7
464	93.8
464	93.8
465	93.8
465	93.8
466	93.8
466	93.8
467	93.9
467	93.9
468	93.9
468	93.9
469	93.8
469	93.8
470	93.7
470	93.7
471	93.8
471	93.8
472	93.8
472	93.9
472	93.9
473	93.9
473	93.9
474	93.9
474	94
475	94
475	94
476	94
476	94
477	94
477	93.9
478	93.9
478	93.9
479	94
479	94
480	93.9
480	93.9
481	93.8
481	93.7
482	93.7
482	93.7
483	93.6
483	93.6
484	93.5
484	93.4
485	93.3
485	93.2
485	93.1
486	93.1
486	93.1
487	93.1
487	93.1
488	93.1
488	93.1
489	93.1
489	93.1
490	93.2
490	93.3
491	93.4
491	93.4
492	93.5
492	93.5
493	93.6
493	93.7
494	93.8
494	93.9
495	94
495	94
496	94
496	94
497	94
497	94.1
498	94.1
498	94.2
499	94.2
499	94.2
499	94.2
500	94.2
500	94.1
501	94.1
501	94.1
502	94.1
502	94.1
503	94.1
503	94.1
504	94.1
504	94.1
505	94.2
505	94.2
506	94.2
506	94.2
507	94.2
507	94.2
508	94.2
508	94.2
509	94.2
509	94.2
510	94.2
510	94.2
511	94.2
511	94.2
512	94.2
512	94.2
512	94.2
513	94.2
513	94.2
514	94.2
514	94.2
515	94.2
515	94.2
516	94.1
516	94.1
517	94.1
517	94.1
518	94.2
518	94.1
519	94.1
519	94.1
520	94.1
520	94.1
521	94.1
521	94.1
522	94.1
522	94.1
523	94
523	94
524	93.9
524	93.9
525	93.9
525	93.9
526	93.9
526	93.9
526	93.8
527	93.8
527	93.8
528	93.8
528	93.8
529	93.8
529	93.9
530	93.9
530	93.8
531	93.8
531	93.8
532	93.8
532	93.9
533	93.9
533	93.9
534	93.9
534	93.9
535	93.9
535	93.8
536	93.8
536	93.8
537	93.9
537	93.9
538	93.8
538	93.8
539	93.8
539	93.8
539	93.8
540	93.8
540	93.8
541	93.8
541	93.8
542	93.8
542	93.8
543	93.8
543	93.8
544	93.8
544	93.8
545	93.8
545	93.7
546	93.7
546	93.7
547	93.6
547	93.6
548	93.6
548	93.6
549	93.6
549	93.6
550	93.5
550	93.5
551	93.4
551	93.4
552	93.4
552	93.3
553	93.3
553	93.3
553	93.2
554	93.2
554	93.1
555	93.1
555	93.1
556	93
556	93
557	92.9
557	92.9
558	92.8
558	92.8
559	92.7
559	92.7
560	92.6
560	92.6
561	92.5
561	92.4
562	92.3
562	92.3
563	92.2
563	92.1
564	92
564	91.9
565	91.8
565	91.6
566	91.5
566	91.3
566	91.1
567	91
567	90.8
568	90.6
568	90.4
569	90.1
569	89.9
570	89.6
570	89.3
571	89.1
571	88.8
572	88.5
572	88.2
573	87.9
573	87.6
574	87.4
574	87.1
575	86.9
575	86.7
576	86.6
576	86.4
577	86.3
577	86.3
578	86.2
578	86.2
579	86.3
579	86.3
580	86.4
580	86.5
580	86.5
581	86.6
581	86.8
582	86.9
582	87
583	87.2
583	87.3
584	87.4
584	87.6
585	87.7
585	87.8
586	87.9
586	88
587	88.1
587	88.2
588	88.3
588	88.4
589	88.5
589	88.5
590	88.6
590	88.6
591	88.7
591	88.7
592	88.8
592	88.8
593	88.8
593	88.8
593	88.9
594	88.9
594	88.9
595	89
595	89
596	89
596	89.1
597	89.1
597	89.1
598	89.2
598	89.2
599	89.3
599	89.3
600	89.4
600	89.4
601	89.5
601	89.5
602	89.6
602	89.7
603	89.8
603	89.8
604	89.9
604	90
605	90
605	90.1
606	90.2
606	90.3
607	90.4
607	90.5
607	90.6
608	90.6
608	90.7
609	90.8
609	90.9
610	91
610	91.1
611	91.2
611	91.3
612	91.4
612	91.5
613	91.6
613	91.6
614	91.7
614	91.8
615	91.9
615	91.9
616	92
616	92.1
617	92.1
617	92.2
618	92.3
618	92.3
619	92.4
619	92.4
620	92.5
620	92.5
620	92.6
621	92.6
621	92.7
622	92.7
622	92.7
623	92.7
623	92.7
624	92.8
624	92.8
625	92.8
625	92.8
626	92.9
626	92.9
627	92.9
627	92.9
628	92.9
628	92.9
629	92.9
629	92.9
630	92.9
630	93
631	93
631	93
632	93
632	93
633	93
633	93
634	93
634	93
634	93
635	93
635	93
636	93
636	93
637	93
637	93
638	93
638	93
639	93
639	93
640	93
640	93
641	93.1
641	93.1
642	93.1
642	93.1
643	93.1
643	93.1
644	93.1
644	93.1
645	93.1
645	93.1
646	93.1
646	93.1
647	93.1
647	93.1
647	93.1
648	93.1
648	93.1
649	93.2
649	93.2
650	93.2
650	93.1
651	93.1
651	93.2
652	93.2
652	93.2
653	93.2
653	93.2
654	93.2
654	93.2
655	93.2
655	93.2
656	93.2
656	93.2
657	93.2
657	93.2
658	93.2
658	93.2
659	93.2
659	93.2
660	93.3
660	93.3
660	93.3
661	93.3
661	93.3
662	93.3
662	93.3
663	93.3
663	93.4
664	93.4
664	93.4
665	93.4
665	93.4
666	93.4
666	93.4
667	93.3
667	93.3
668	93.3
668	93.4
669	93.4
669	93.4
670	93.5
670	93.5
671	93.6
671	93.6
672	93.6
672	93.7
673	93.7
673	93.7
674	93.7
674	93.8
674	93.8
675	93.8
675	93.9
676	93.9
676	93.9
677	93.9
677	93.9
678	94
678	94
679	94
679	94.1
680	94.1
680	94.1
681	94.2
681	94.2
682	94.2
682	94.3
683	94.3
683	94.4
684	94.4
684	94.5
685	94.5
685	94.5
686	94.6
686	94.6
687	94.7
687	94.8
687	94.8
688	94.9
688	94.9
689	95
689	95
690	95.1
690	95.2
691	95.2
691	95.3
692	95.3
692	95.4
693	95.4
693	95.5
694	95.5
694	95.6
695	95.6
695	95.7
696	95.7
696	95.7
697	95.8
697	95.8
698	95.8
698	95.8
699	95.9
699	95.9
700	95.9
700	95.9
701	95.9
701	95.9
701	95.9
702	95.9
702	96
703	96
703	96
704	96
704	96
705	96
705	96
706	96
706	96
707	96.1
707	96.1
708	96.1
708	96.1
709	96.1
709	96.1
710	96.1
710	96.1
711	96.1
711	96.2
712	96.2
712	96.2
713	96.2
713	96.2
714	96.2
714	96.2
714	96.2
715	96.3
715	96.3
716	96.3
716	96.3
717	96.3
717	96.3
718	96.3
718	96.3
719	96.2
719	96.2
720	96.2
720	96.2
721	96.2
721	96.2
722	96.2
722	96.2
723	96.1
723	96.1
724	96.1
724	96.1
725	96
725	96
726	96
726	96
727	95.9
727	95.9
728	95.9
728	95.8
728	95.8
729	95.8
729	95.8
730	95.8
730	95.7
731	95.7
731	95.7
732	95.7
732	95.7
733	95.7
733	95.7
734	95.7
734	95.7
735	95.6
735	95.6
736	95.6
736	95.6
737	95.6
737	95.6
738	95.5
738	95.5
739	95.5
739	95.4
740	95.4
740	95.4
741	95.3
741	95.3
741	95.3
742	95.2
742	95.2
743	95.1
743	95.1
744	95.1
744	95.1
745	95.1
745	95
746	95
746	95
747	95
747	95
748	95
748	95
749	95
749	95
750	95.1
750	95.1
751	95.1
751	95.1
752	95.1
752	95.2
753	95.2
753	95.3
754	95.3
754	95.3
755	95.3
755	95.3
755	95.4
756	95.4
756	95.5
757	95.5
757	95.5
758	95.5
758	95.5
759	95.6
759	95.6
760	95.6
760	95.6
761	95.6
761	95.5
762	95.5
762	95.5
763	95.4
763	95.3
764	95.2
764	95.2
765	95
765	94.9
766	94.7
766	94.6
767	94.4
767	94.2
768	94
768	93.8
768	93.5
769	93.3
769	93.1
770	92.8
770	92.6
771	92.3
771	92.1
772	91.8
772	91.5
773	91.2
773	90.8
774	90.5
774	90.2
775	89.8
775	89.5
776	89.2
776	88.9
777	88.7
777	88.4
778	88.2
778	88.1
779	88
779	87.9
780	87.8
780	87.9
781	87.9
781	88
782	88.1
782	88.3
782	88.5
783	88.7
783	89
784	89.3
784	89.6
785	89.9
785	90.2
786	90.5
786	90.8
787	91.1
787	91.4
788	91.7
788	92
789	92.3
789	92.6
790	92.9
790	93.1
791	93.4
791	93.7
792	94
792	94.2
793	94.4
793	94.6
794	94.8
794	95
795	95.2
795	95.3
795	95.5
796	95.6
796	95.7
797	95.8
797	95.8
798	95.9
798	96
799	96
799	96.1
800	96.1
800	96.1
801	96.1
801	96.1
802	96.1
802	96.1
803	96.1
803	96.1
804	96
804	96
805	96
805	96
806	96
806	96
807	96
807	96
808	96
808	95.9
809	95.9
809	95.9
809	95.9
810	95.9
810	95.9
811	95.9
811	95.9
812	95.9
812	95.9
813	95.8
813	95.8
814	95.8
814	95.8
815	95.8
815	95.7
816	95.7
816	95.7
817	95.7
817	95.7
818	95.7
818	95.7
819	95.7
819	95.6
820	95.6
820	95.6
821	95.6
821	95.6
822	95.6
822	95.7
822	95.7
823	95.7
823	95.7
824	95.6
824	95.6
825	95.6
825	95.6
826	95.6
826	95.6
827	95.6
827	95.6
828	95.6
828	95.6
829	95.6
829	95.6
830	95.6
830	95.6
831	95.6
831	95.6
832	95.6
832	95.6
833	95.6
833	95.6
834	95.6
834	95.6
835	95.6
835	95.7
836	95.7
836	95.7
836	95.7
837	95.7
837	95.7
838	95.7
838	95.8
839	95.8
839	95.8
840	95.8
840	95.8
841	95.8
841	95.9
842	95.9
842	95.9
843	95.9
843	95.8
844	95.8
844	95.8
845	95.8
845	95.8
846	95.8
846	95.8
847	95.8
847	95.8
848	95.8
848	95.8
849	95.8
849	95.9
849	95.9
850	95.9
850	95.9
851	95.9
851	95.9
852	95.9
852	95.9
853	95.9
853	95.9
854	95.9
854	95.9
855	95.8
855	95.8
856	95.8
856	95.8
857	95.7
857	95.7
858	95.6
858	95.6
859	95.5
859	95.5
860	95.5
860	95.4
861	95.4
861	95.4
862	95.4
862	95.4
863	95.3
863	95.3
863	95.3
864	95.3
864	95.3
865	95.3
865	95.3
866	95.2
866	95.2
867	95.1
867	95.1
868	95.1
868	95
869	95
869	95
870	94.9
870	94.8
871	94.8
871	94.7
872	94.7
872	94.6
873	94.6
873	94.5
874	94.5
874	94.4
875	94.4
875	94.3
876	94.3
876	94.3
876	94.2
877	94.2
877	94.1
878	94.1
878	94
879	94
879	93.9
880	93.9
880	93.8
881	93.8
881	93.7
882	93.7
882	93.6
883	93.6
883	93.6
884	93.5
884	93.5
885	93.5
885	93.4
886	93.4
886	93.3
887	93.3
887	93.2
888	93.2
888	93.1
889	93
889	92.9
890	92.8
890	92.6
890	92.5
891	92.3
891	92.2
892	92
892	91.8
893	91.6
893	91.3
894	91.1
894	90.8
895	90.6
895	90.3
896	90
896	89.7
897	89.3
897	89
898	88.6
898	88.3
899	87.9
899	87.6
900	87.3
900	87.1
901	86.9
901	86.7
902	86.7
902	86.6
903	86.7
903	86.8
903	87
904	87.2
904	87.4
905	87.7
905	88
906	88.4
906	88.7
907	89.1
907	89.4
908	89.7
908	90.1
909	90.4
909	90.6
910	90.9
910	91.1
911	91.3
911	91.5
912	91.6
912	91.7
913	91.7
913	91.8
914	91.8
914	91.8
915	91.8
915	91.7
916	91.7
916	91.6
917	91.5
917	91.4
917	91.2
918	91.1
918	91
919	90.8
919	90.7
920	90.5
920	90.3
921	90.1
921	89.9
922	89.7
922	89.5
923	89.3
923	89.1
924	88.9
924	88.7
925	88.4
925	88.2
926	87.9
926	87.7
927	87.4
927	87.1
928	86.9
928	86.7
929	86.5
929	86.4
930	86.3
930	86.3
930	86.3
931	86.3
931	86.4
932	86.6
932	86.7
933	86.9
933	87.1
934	87.3
934	87.5
935	87.7
935	87.8
936	87.9
936	88
937	88
937	88.1
938	88.1
938	88.1
939	88
939	88
940	87.9
940	87.8
941	87.7
941	87.6
942	87.5
942	87.4
943	87.2
943	87.1
944	86.9
944	86.7
944	86.5
945	86.4
945	86.2
946	85.9
946	85.7
947	85.5
947	85.2
948	85
948	84.7
949	84.4
949	84.1
950	83.8
950	83.5
951	83.2
951	82.9
952	82.6
952	82.3
953	82.1
953	81.9
954	81.6
954	81.4
955	81.2
955	81.1
956	80.9
956	80.7
957	80.6
957	80.4
957	80.3
958	80.1
958	80
959	79.9
959	79.7
960	79.6
960	79.5
961	79.4
961	79.3
962	79.3
962	79.2
963	79.1
963	79
964	78.9
964	78.8
965	78.7
965	78.6
966	78.5
966	78.3
967	78.2
967	78
968	77.9
968	77.7
969	77.6
969	77.4
970	77.2
970	77.1
971	76.9
971	76.7
971	76.6
972	76.4
972	76.3
973	76.1
973	76
974	75.9
974	75.7
975	75.6
975	75.5
976	75.4
976	75.3
977	75.2
977	75.1
978	75
978	74.9
979	74.8
979	74.7
980	74.7
980	74.7
981	74.7
981	74.7
982	74.7
982	74.8
983	74.9
983	75.1
984	75.3
984	75.4
984	75.7
985	75.9
985	76.1
986	76.3
986	76.6
987	76.8
987	77
988	77.3
988	77.5
989	77.7
989	77.8
990	78
990	78.1
991	78.3
991	78.4
992	78.5
992	78.5
993	78.6
993	78.6
994	78.6
994	78.7
995	78.7
995	78.6
996	78.6
996	78.6
997	78.5
997	78.4
997	78.4
998	78.3
998	78.2
999	78
999	77.9
1000	77.8
1000	77.6
1000	77.5
1000	77.3
1000	77.1
1000	76.9
1000	76.8
1000	76.6
1000	76.4
1000	76.2
1000	76
1010	75.9
1010	75.7
1010	75.5
1010	75.4
1010	75.3
1010	75.2
1010	75.1
1010	75
1010	75
1010	75
1010	75
1010	75.1
1010	75.2
1010	75.3
1010	75.4
1010	75.5
1010	75.7
1010	75.8
1010	76
1010	76.2
1010	76.4
1020	76.6
1020	76.7
1020	76.9
1020	77.1
1020	77.2
1020	77.4
1020	77.5
1020	77.6
1020	77.7
1020	77.8
1020	77.8
1020	77.8
1020	77.8
1020	77.8
1020	77.7
1020	77.6
1020	77.5
1020	77.3
1020	77.2
1020	77
1020	76.7
1030	76.5
1030	76.2
1030	75.9
1030	75.5
1030	75.1
1030	74.7
1030	74.3
1030	73.8
1030	73.4
1030	72.9
1030	72.5
1030	72
1030	71.6
1030	71.2
1030	70.9
1030	70.6
1030	70.3
1030	70.1
1030	69.9
1030	69.7
1040	69.5
1040	69.3
1040	69.2
1040	69
1040	68.8
1040	68.7
1040	68.5
1040	68.4
1040	68.2
1040	68.1
1040	68
1040	67.9
1040	67.9
1040	67.8
1040	67.8
1040	67.7
1040	67.7
1040	67.6
1040	67.6
1040	67.6
1040	67.6
1050	67.6
1050	67.6
1050	67.6
1050	67.6
1050	67.6
1050	67.7
1050	67.7
1050	67.7
1050	67.8
1050	67.9
1050	68
1050	68.1
1050	68.2
1050	68.3
1050	68.4
1050	68.5
1050	68.6
1050	68.7
1050	68.8
1050	68.8
1050	68.9
1060	68.9
1060	68.9
1060	68.9
1060	68.9
1060	68.8
1060	68.7
1060	68.6
1060	68.4
1060	68.3
1060	68.1
1060	68
1060	67.8
1060	67.7
1060	67.5
1060	67.4
1060	67.2
1060	67
1060	66.9
1060	66.7
1060	66.6
1060	66.4
1070	66.2
1070	66.1
1070	65.9
1070	65.7
1070	65.5
1070	65.3
1070	65
1070	64.8
1070	64.5
1070	64.2
1070	63.9
1070	63.5
1070	63.1
1070	62.6
1070	62.1
1070	61.6
1070	61
1070	60.3
1070	59.6
1070	58.9
1080	58.1
1080	57.3
1080	56.5
1080	55.6
1080	54.8
1080	53.9
1080	53
1080	52.2
1080	51.3
1080	50.5
1080	49.7
1080	48.9
1080	48.2
1080	47.5
1080	46.8
1080	46.2
1080	45.7
1080	45.2
1080	44.7
1080	44.2
1080	43.8
1090	43.4
1090	43
1090	42.6
1090	42.3
1090	41.8
1090	41.4
1090	40.9
1090	40.5
1090	39.9
1090	39.4
1090	38.8
1090	38.2
1090	37.6
1090	37
1090	36.3
1090	35.6
1090	35
1090	34.3
1090	33.6
1090	32.9
1090	32.3
1100	31.6
1100	31
1100	30.3
1100	29.7
1100	29.1
1100	28.6
1100	28
1100	27.5
1100	26.9
1100	26.4
1100	25.9
1100	25.4
1100	24.9
1100	24.5
1100	24.1
1100	23.6
1100	23.2
1100	22.7
1100	22.3
1100	21.9
1110	21.5
1110	21.2
1110	20.8
1110	20.5
1110	20.2
1110	19.9
1110	19.6
1110	19.3
1110	19.1
1110	18.9
1110	18.7
1110	18.6
1110	18.5
1110	18.4
1110	18.3
1110	18.3
1110	18.3
1110	18.4
1110	18.4
1110	18.6
1110	18.7
1120	18.9
1120	19.1
1120	19.4
1120	19.7
1120	20
1120	20.4
1120	20.8
1120	21.2
1120	21.7
1120	22.2
1120	22.7
1120	23.3
1120	23.9
1120	24.5
1120	25.2
1120	25.9
1120	26.6
1120	27.4
1120	28.1
1120	29
1120	29.8
1130	30.7
1130	31.6
1130	32.6
1130	33.6
1130	34.5
1130	35.6
1130	36.7
1130	37.8
1130	38.9
1130	40
1130	41.2
1130	42.4
1130	43.6
1130	44.8
1130	46
1130	47.3
1130	48.5
1130	49.7
1130	50.9
1130	52.1
1130	53.3
1140	54.5
1140	55.6
1140	56.8
1140	57.8
1140	58.9
1140	59.9
1140	60.9
1140	61.8
1140	62.7
1140	63.5
1140	64.4
1140	65.1
1140	65.9
1140	66.6
1140	67.2
1140	67.8
1140	68.4
1140	69
1140	69.5
1140	70
1150	70.4
1150	70.8
1150	71.2
1150	71.6
1150	71.9
1150	72.3
1150	72.6
1150	72.9
1150	73.1
1150	73.4
1150	73.7
1150	74
1150	74.3
1150	74.6
1150	75
1150	75.4
1150	75.8
1150	76.3
1150	76.8
1150	77.4
1150	77.9
1160	78.5
1160	79.1
1160	79.7
1160	80.3
1160	80.8
1160	81.4
1160	81.9
1160	82.4
1160	82.8
1160	83.2
1160	83.6
1160	84
1160	84.4
1160	84.7
1160	85
1160	85.3
1160	85.5
1160	85.8
1160	86
1160	86.2
1160	86.4
1170	86.6
1170	86.8
1170	87
1170	87.2
1170	87.4
1170	87.5
1170	87.7
1170	87.9
1170	88.1
1170	88.3
1170	88.4
1170	88.6
1170	88.7
1170	88.9
1170	89
1170	89.2
1170	89.3
1170	89.4
1170	89.4
1170	89.5
1170	89.5
1180	89.6
1180	89.6
1180	89.6
1180	89.6
1180	89.6
1180	89.5
1180	89.5
1180	89.5
1180	89.5
1180	89.5
1180	89.5
1180	89.5
1180	89.5
1180	89.5
1180	89.5
1180	89.5
1180	89.4
1180	89.4
1180	89.3
1180	89.2
1190	89
1190	88.8
1190	88.6
1190	88.3
1190	88
1190	87.7
1190	87.3
1190	86.9
1190	86.4
1190	85.9
1190	85.4
1190	84.9
1190	84.3
1190	83.7
1190	83.1
1190	82.6
1190	82
1190	81.5
1190	81
1190	80.5
1190	80
1200	79.6
1200	79.2
1200	78.8
1200	78.4
1200	78.1
1200	77.7
1200	77.4
1200	77.1
1200	76.8
1200	76.5
1200	76.2
1200	75.9
1200	75.6
1200	75.3
1200	74.9
1200	74.6
1200	74.2
1200	73.8
1200	73.4
1200	73
1200	72.5
1210	72.1
1210	71.6
1210	71.2
1210	70.7
1210	70.2
1210	69.8
1210	69.4
1210	68.9
1210	68.5
1210	68.2
1210	67.9
1210	67.6
1210	67.3
1210	67
1210	66.8
1210	66.5
1210	66.2
1210	66
1210	65.7
1210	65.4
1210	65.2
1220	64.9
1220	64.6
1220	64.3
1220	64
1220	63.7
1220	63.5
1220	63.2
1220	63
1220	62.8
1220	62.6
1220	62.5
1220	62.3
1220	62.1
1220	61.9
1220	61.8
1220	61.6
1220	61.4
1220	61.3
1220	61.1
1220	61
1230	61
1230	61
1230	61
1230	61.1
1230	61.2
1230	61.4
1230	61.6
1230	61.8
1230	62.1
1230	62.4
1230	62.6
1230	62.9
1230	63.2
1230	63.5
1230	63.7
1230	63.9
1230	64.1
1230	64.2
1230	64.2
1230	64.2
1230	64.2
1240	64.1
1240	63.9
1240	63.7
1240	63.4
1240	63.1
1240	62.8
1240	62.5
1240	62.1
1240	61.8
1240	61.4
1240	61.1
1240	60.8
1240	60.5
1240	60.3
1240	60.1
1240	60
1240	59.9
1240	59.9
1240	59.9
1240	60
1240	60.2
1250	60.4
1250	60.7
1250	61.1
1250	61.4
1250	61.9
1250	62.4
1250	62.9
1250	63.5
1250	64.1
1250	64.7
1250	65.4
1250	66
1250	66.7
1250	67.4
1250	68.1
1250	68.8
1250	69.5
1250	70.3
1250	71
1250	71.7
1250	72.3
1260	73
1260	73.6
1260	74.2
1260	74.8
1260	75.3
1260	75.8
1260	76.3
1260	76.7
1260	77
1260	77.4
1260	77.7
1260	77.9
1260	78.1
1260	78.3
1260	78.4
1260	78.5
1260	78.6
1260	78.7
1260	78.7
1260	78.8
1270	78.8
1270	78.8
1270	78.7
1270	78.7
1270	78.7
1270	78.7
1270	78.7
1270	78.6
1270	78.6
1270	78.7
1270	78.7
1270	78.7
1270	78.7
1270	78.8
1270	78.8
1270	78.9
1270	78.9
1270	78.9
1270	78.9
1270	78.9
1270	78.9
1280	78.8
1280	78.8
1280	78.7
1280	78.7
1280	78.6
1280	78.6
1280	78.6
1280	78.7
1280	78.7
1280	78.9
1280	79
1280	79.2
1280	79.5
1280	79.8
1280	80.2
1280	80.5
1280	80.9
1280	81.4
1280	81.8
1280	82.2
1280	82.6
1290	83
1290	83.4
1290	83.7
1290	84
1290	84.3
1290	84.6
1290	84.8
1290	84.9
1290	85.1
1290	85.2
1290	85.2
1290	85.2
1290	85.2
1290	85.2
1290	85.1
1290	85
1290	84.9
1290	84.7
1290	84.5
1290	84.3
1290	84.1
1300	83.8
1300	83.5
1300	83.2
1300	82.9
1300	82.5
1300	82.1
1300	81.7
1300	81.3
1300	80.9
1300	80.5
1300	80
1300	79.6
1300	79.1
1300	78.7
1300	78.3
1300	77.9
1300	77.5
1300	77.1
1300	76.8
1300	76.5
1310	76.3
1310	76.1
1310	76
1310	76
1310	76
1310	76.1
1310	76.2
1310	76.3
1310	76.4
1310	76.5
1310	76.6
1310	76.6
1310	76.6
1310	76.6
1310	76.5
1310	76.4
1310	76.3
1310	76.1
1310	76
1310	75.8
1310	75.7
1320	75.5
1320	75.3
1320	75.2
1320	75
1320	74.8
1320	74.7
1320	74.6
1320	74.4
1320	74.4
1320	74.3
1320	74.2
1320	74.2
1320	74.2
1320	74.3
1320	74.3
1320	74.5
1320	74.6
1320	74.8
1320	74.9
1320	75.1
1320	75.3
1330	75.6
1330	75.8
1330	76
1330	76.3
1330	76.5
1330	76.7
1330	77
1330	77.2
1330	77.4
1330	77.6
1330	77.9
1330	78.1
1330	78.3
1330	78.5
1330	78.7
1330	78.8
1330	79
1330	79.1
1330	79.2
1330	79.3
1330	79.3
1340	79.3
1340	79.3
1340	79.3
1340	79.3
1340	79.2
1340	79.2
1340	79.1
1340	79.1
1340	79.1
1340	79.1
1340	79.2
1340	79.3
1340	79.4
1340	79.5
1340	79.7
1340	79.8
1340	80
1340	80.1
1340	80.3
1340	80.3
1350	80.4
1350	80.4
1350	80.3
1350	80.2
1350	80.1
1350	79.8
1350	79.6
1350	79.3
1350	78.9
1350	78.5
1350	78.1
1350	77.6
1350	77.1
1350	76.5
1350	76
1350	75.4
1350	74.8
1350	74.1
1350	73.5
1350	72.8
1350	72.1
1360	71.4
1360	70.6
1360	69.9
1360	69.2
1360	68.5
1360	67.8
1360	67.2
1360	66.5
1360	65.9
1360	65.3
1360	64.8
1360	64.2
1360	63.8
1360	63.4
1360	63
1360	62.6
1360	62.3
1360	62.1
[truncated: 5,469 more rows]

## Sheet: IR-PUB-1
400	0
400	90
401	90.2
401	90.5
402	90.7
402	90.9
403	91
403	91
404	91
404	91
404	91.1
405	91.2
405	91.3
406	91.4
406	91.4
407	91.3
407	91.3
408	91.2
408	91.2
409	91.3
409	91.4
410	91.5
410	91.5
411	91.4
411	91.4
412	91.4
412	91.4
413	91.4
413	91.5
414	91.5
414	91.5
415	91.4
415	91.3
416	91.2
416	91.2
417	91.1
417	91
418	90.9
418	90.7
418	90.6
419	90.4
419	90.4
420	90.5
420	90.6
421	90.8
421	90.9
422	90.9
422	90.9
423	90.9
423	90.9
424	90.9
424	91
425	91.1
425	91.1
426	91.1
426	91.1
427	91.1
427	91.1
428	91.1
428	91.2
429	91.2
429	91.3
430	91.3
430	91.2
431	91.1
431	91.1
431	91.1
432	91.1
432	91.1
433	91.1
433	91.1
434	91.1
434	91
435	91
435	91
436	91
436	91
437	91.1
437	91.1
438	91.1
438	91
439	91
439	91
440	91.1
440	91.1
441	91.1
441	91.1
442	91.1
442	91
443	91
443	91
444	91
444	91
445	91
445	91
445	90.9
446	90.9
446	90.9
447	90.9
447	90.9
448	91
448	91
449	91
449	91
450	90.9
450	90.9
451	90.9
451	90.8
452	90.8
452	90.8
453	90.7
453	90.7
454	90.7
454	90.6
455	90.6
455	90.6
456	90.6
456	90.6
457	90.6
457	90.5
458	90.5
458	90.5
458	90.5
459	90.6
459	90.6
460	90.7
460	90.7
461	90.7
461	90.7
462	90.7
462	90.7
463	90.8
463	90.8
464	90.8
464	90.9
465	90.9
465	90.9
466	90.9
466	90.9
467	90.9
467	91
468	91
468	91
469	91
469	90.9
470	90.9
470	90.9
471	90.9
471	90.9
472	90.9
472	90.8
472	90.8
473	90.8
473	90.8
474	90.8
474	90.9
475	90.9
475	90.9
476	90.9
476	90.9
477	90.9
477	90.9
478	90.9
478	91
479	91
479	91
480	91
480	90.9
481	90.9
481	90.8
482	90.8
482	90.8
483	90.7
483	90.7
484	90.7
484	90.6
485	90.5
485	90.5
485	90.5
486	90.5
486	90.5
487	90.5
487	90.5
488	90.4
488	90.4
489	90.4
489	90.4
490	90.5
490	90.5
491	90.6
491	90.6
492	90.7
492	90.7
493	90.8
493	90.9
494	91
494	91.1
495	91.1
495	91.2
496	91.2
496	91.2
497	91.3
497	91.3
498	91.4
498	91.4
499	91.4
499	91.4
499	91.4
500	91.4
500	91.4
501	91.4
501	91.4
502	91.4
502	91.4
503	91.5
503	91.4
504	91.4
504	91.4
505	91.5
505	91.5
506	91.5
506	91.5
507	91.5
507	91.5
508	91.5
508	91.5
509	91.5
509	91.5
510	91.5
510	91.5
511	91.5
511	91.5
512	91.5
512	91.5
512	91.6
513	91.6
513	91.6
514	91.6
514	91.6
515	91.5
515	91.5
516	91.5
516	91.5
517	91.5
517	91.5
518	91.5
518	91.5
519	91.5
519	91.5
520	91.5
520	91.5
521	91.5
521	91.5
522	91.5
522	91.5
523	91.4
523	91.4
524	91.3
524	91.3
525	91.3
525	91.3
526	91.3
526	91.3
526	91.3
527	91.3
527	91.3
528	91.4
528	91.4
529	91.4
529	91.4
530	91.4
530	91.4
531	91.4
531	91.4
532	91.4
532	91.4
533	91.4
533	91.5
534	91.5
534	91.5
535	91.5
535	91.5
536	91.5
536	91.5
537	91.5
537	91.5
538	91.5
538	91.5
539	91.5
539	91.5
539	91.5
540	91.5
540	91.5
541	91.5
541	91.5
542	91.5
542	91.5
543	91.5
543	91.5
544	91.5
544	91.5
545	91.5
545	91.5
546	91.5
546	91.5
547	91.4
547	91.4
548	91.4
548	91.4
549	91.4
549	91.4
550	91.4
550	91.3
551	91.3
551	91.3
552	91.3
552	91.3
553	91.3
553	91.2
553	91.2
554	91.1
554	91.1
555	91.1
555	91.1
556	91.1
556	91
557	91
557	91
558	91
558	90.9
559	90.9
559	90.9
560	90.8
560	90.8
561	90.7
561	90.7
562	90.6
562	90.5
563	90.5
563	90.4
564	90.4
564	90.3
565	90.3
565	90.2
566	90.1
566	90
566	89.9
567	89.8
567	89.7
568	89.6
568	89.4
569	89.3
569	89.1
570	89
570	88.8
571	88.6
571	88.5
572	88.3
572	88.1
573	87.9
573	87.8
574	87.6
574	87.4
575	87.3
575	87.2
576	87.1
576	87
577	86.9
577	86.8
578	86.8
578	86.8
579	86.8
579	86.8
580	86.9
580	86.9
580	87
581	87.1
581	87.2
582	87.3
582	87.4
583	87.5
583	87.6
584	87.7
584	87.7
585	87.8
585	87.9
586	88
586	88.1
587	88.1
587	88.2
588	88.3
588	88.3
589	88.4
589	88.4
590	88.5
590	88.5
591	88.6
591	88.6
592	88.7
592	88.7
593	88.7
593	88.8
593	88.8
594	88.9
594	88.9
595	89
595	89
596	89
596	89
597	89.1
597	89.1
598	89.2
598	89.2
599	89.2
599	89.3
600	89.3
600	89.4
601	89.4
601	89.5
602	89.6
602	89.6
603	89.7
603	89.7
604	89.8
604	89.8
605	89.9
605	90
606	90.1
606	90.1
607	90.2
607	90.3
607	90.3
608	90.4
608	90.4
609	90.5
609	90.6
610	90.6
610	90.7
611	90.8
611	90.9
612	90.9
612	91
613	91.1
613	91.1
614	91.2
614	91.3
615	91.3
615	91.3
616	91.4
616	91.4
617	91.4
617	91.5
618	91.5
618	91.6
619	91.6
619	91.6
620	91.7
620	91.7
620	91.7
621	91.8
621	91.8
622	91.8
622	91.9
623	91.9
623	91.9
624	91.9
624	91.9
625	92
625	92
626	92
626	92
627	92
627	92
628	92
628	92.1
629	92.1
629	92.1
630	92.1
630	92.1
631	92.1
631	92.1
632	92.1
632	92.1
633	92.1
633	92.1
634	92.1
634	92.1
634	92.1
635	92.1
635	92.1
636	92.2
636	92.2
637	92.2
637	92.2
638	92.3
638	92.3
639	92.3
639	92.3
640	92.3
640	92.3
641	92.3
641	92.4
642	92.4
642	92.4
643	92.4
643	92.4
644	92.4
644	92.4
645	92.4
645	92.4
646	92.4
646	92.4
647	92.4
647	92.5
647	92.5
648	92.5
648	92.5
649	92.5
649	92.5
650	92.6
650	92.6
651	92.6
651	92.6
652	92.6
652	92.6
653	92.6
653	92.6
654	92.6
654	92.6
655	92.6
655	92.7
656	92.7
656	92.7
657	92.7
657	92.7
658	92.8
658	92.8
659	92.8
659	92.8
660	92.8
660	92.8
660	92.9
661	92.9
661	92.9
662	92.9
662	92.9
663	92.9
663	92.9
664	92.9
664	92.9
665	92.9
665	92.9
666	92.9
666	92.8
667	92.8
667	92.8
668	92.7
668	92.7
669	92.7
669	92.8
670	92.8
670	92.9
671	92.9
671	93
672	93
672	93.1
673	93.1
673	93.1
674	93.1
674	93.1
674	93.1
675	93.2
675	93.2
676	93.2
676	93.2
677	93.3
677	93.3
678	93.3
678	93.3
679	93.3
679	93.4
680	93.4
680	93.4
681	93.5
681	93.5
682	93.5
682	93.6
683	93.6
683	93.7
684	93.7
684	93.7
685	93.8
685	93.8
686	93.8
686	93.9
687	93.9
687	94
687	94
688	94.1
688	94.1
689	94.1
689	94.2
690	94.2
690	94.3
691	94.3
691	94.4
692	94.4
692	94.5
693	94.5
693	94.5
694	94.6
694	94.6
695	94.7
695	94.7
696	94.7
696	94.7
697	94.8
697	94.8
698	94.8
698	94.8
699	94.8
699	94.9
700	94.9
700	94.9
701	94.9
701	94.9
701	94.9
702	94.9
702	94.9
703	94.9
703	94.9
704	94.9
704	94.9
705	94.9
705	94.9
706	94.9
706	95
707	95
707	95
708	95
708	95
709	95
709	95
710	95
710	95
711	95
711	95
712	95
712	95
713	95
713	95
714	95
714	95
714	95
715	95
715	95
716	95
716	95
717	94.9
717	94.9
718	94.9
718	94.9
719	94.9
719	94.8
720	94.8
720	94.8
721	94.8
721	94.8
722	94.7
722	94.7
723	94.7
723	94.7
724	94.6
724	94.6
725	94.6
725	94.5
726	94.5
726	94.4
727	94.4
727	94.3
728	94.3
728	94.2
728	94.2
729	94.1
729	94.1
730	94
730	94
731	93.9
731	93.9
732	93.8
732	93.8
733	93.8
733	93.8
734	93.7
734	93.7
735	93.7
735	93.6
736	93.6
736	93.6
737	93.6
737	93.5
738	93.5
738	93.5
739	93.4
739	93.3
740	93.3
740	93.2
741	93.2
741	93.1
741	93.1
742	93
742	93
743	92.9
743	92.8
744	92.8
744	92.8
745	92.8
745	92.7
746	92.7
746	92.7
747	92.7
747	92.7
748	92.8
748	92.8
749	92.8
749	92.9
750	92.9
750	93
751	93
751	93.1
752	93.1
752	93.2
753	93.2
753	93.3
754	93.4
754	93.4
755	93.5
755	93.5
755	93.6
756	93.6
756	93.7
757	93.8
757	93.8
758	93.9
758	93.9
759	94
759	94
760	94
760	94
761	94.1
761	94.1
762	94
762	94
763	94
763	93.9
764	93.9
764	93.8
765	93.8
765	93.7
766	93.6
766	93.4
767	93.3
767	93.2
768	93
768	92.9
768	92.7
769	92.5
769	92.3
770	92.2
770	92
771	91.7
771	91.5
772	91.3
772	91.1
773	90.9
773	90.6
774	90.3
774	90.1
775	89.8
775	89.6
776	89.4
776	89.2
777	89
777	88.8
778	88.7
778	88.5
779	88.5
779	88.4
780	88.4
780	88.5
781	88.5
781	88.6
782	88.8
782	88.9
782	89.1
783	89.3
783	89.6
784	89.8
784	90.1
785	90.3
785	90.6
786	90.9
786	91.1
787	91.4
787	91.7
788	91.9
788	92.2
789	92.4
789	92.6
790	92.9
790	93.1
791	93.3
791	93.5
792	93.7
792	93.9
793	94
793	94.2
794	94.3
794	94.4
795	94.5
795	94.6
795	94.7
796	94.7
796	94.8
797	94.8
797	94.8
798	94.9
798	94.9
799	94.9
799	94.9
800	94.9
800	94.9
801	94.9
801	94.8
802	94.8
802	94.8
803	94.8
803	94.7
804	94.7
804	94.7
805	94.6
805	94.6
806	94.6
806	94.6
807	94.5
807	94.5
808	94.5
808	94.4
809	94.4
809	94.4
809	94.3
810	94.3
810	94.3
811	94.2
811	94.2
812	94.1
812	94.1
813	94
813	94
814	94
814	93.9
815	93.9
815	93.8
816	93.8
816	93.8
817	93.7
817	93.7
818	93.7
818	93.7
819	93.7
819	93.7
820	93.7
820	93.7
821	93.6
821	93.6
822	93.7
822	93.7
822	93.7
823	93.7
823	93.6
824	93.6
824	93.6
825	93.6
825	93.6
826	93.6
826	93.6
827	93.6
827	93.6
828	93.5
828	93.5
829	93.5
829	93.5
830	93.5
830	93.5
831	93.5
831	93.5
832	93.5
832	93.5
833	93.6
833	93.6
834	93.6
834	93.6
835	93.7
835	93.7
836	93.7
836	93.7
836	93.8
837	93.8
837	93.8
838	93.9
838	93.9
839	94
839	94
840	94
840	94
841	94.1
841	94.1
842	94.1
842	94.1
843	94.1
843	94.1
844	94.1
844	94.1
845	94.2
845	94.2
846	94.2
846	94.2
847	94.2
847	94.2
848	94.2
848	94.3
849	94.3
849	94.3
849	94.3
850	94.3
850	94.4
851	94.4
851	94.4
852	94.4
852	94.4
853	94.4
853	94.4
854	94.4
854	94.4
855	94.4
855	94.3
856	94.3
856	94.3
857	94.3
857	94.3
858	94.2
858	94.2
859	94.2
859	94.1
860	94.1
860	94.1
861	94.1
861	94
862	94
862	94
863	94
863	93.9
863	93.9
864	93.9
864	93.9
865	93.9
865	93.9
866	93.8
866	93.8
867	93.8
867	93.7
868	93.7
868	93.7
869	93.7
869	93.6
870	93.6
870	93.5
871	93.5
871	93.5
872	93.4
872	93.4
873	93.4
873	93.3
874	93.3
874	93.3
875	93.2
875	93.2
876	93.1
876	93.1
876	93.1
877	93
877	92.9
878	92.9
878	92.8
879	92.8
879	92.7
880	92.7
880	92.6
881	92.5
881	92.5
882	92.4
882	92.4
883	92.3
883	92.3
884	92.2
884	92.2
885	92.2
885	92.1
886	92.1
886	92
887	92
887	91.9
888	91.8
888	91.8
889	91.7
889	91.6
890	91.5
890	91.4
890	91.3
891	91.2
891	91
892	90.9
892	90.7
893	90.6
893	90.4
894	90.2
894	90
895	89.8
895	89.6
896	89.4
896	89.1
897	88.9
897	88.6
898	88.4
898	88.1
899	87.9
899	87.6
900	87.4
900	87.3
901	87.1
901	87.1
902	87
902	87
903	87.1
903	87.2
903	87.4
904	87.5
904	87.7
905	87.9
905	88.1
906	88.4
906	88.6
907	88.8
907	89
908	89.2
908	89.4
909	89.6
909	89.8
910	89.9
910	90
911	90.1
911	90.2
912	90.2
912	90.2
913	90.2
913	90.2
914	90.2
914	90.1
915	90.1
915	90
916	89.9
916	89.8
917	89.7
917	89.5
917	89.4
918	89.3
918	89.1
919	89
919	88.8
920	88.6
920	88.5
921	88.3
921	88.1
922	88
922	87.8
923	87.6
923	87.4
924	87.2
924	87
925	86.7
925	86.5
926	86.2
926	86
927	85.7
927	85.4
928	85.2
928	84.9
929	84.7
929	84.5
930	84.4
930	84.2
930	84.1
931	84.1
931	84.1
932	84.1
932	84.1
933	84.2
933	84.2
934	84.3
934	84.3
935	84.3
935	84.3
936	84.3
936	84.2
937	84.2
937	84.1
938	84
938	83.8
939	83.7
939	83.6
940	83.4
940	83.2
941	83
941	82.9
942	82.7
942	82.5
943	82.3
943	82
944	81.8
944	81.6
944	81.3
945	81.1
945	80.8
946	80.6
946	80.3
947	79.9
947	79.6
948	79.3
948	78.9
949	78.5
949	78.1
950	77.7
950	77.3
951	76.9
951	76.4
952	76
952	75.6
953	75.2
953	74.9
954	74.5
954	74.2
955	73.8
955	73.5
956	73.2
956	72.9
957	72.6
957	72.4
957	72.1
958	71.9
958	71.7
959	71.5
959	71.4
960	71.2
960	71.1
961	71
961	70.9
962	70.8
962	70.7
963	70.6
963	70.6
964	70.5
964	70.5
965	70.5
965	70.4
966	70.4
966	70.4
967	70.3
967	70.3
968	70.3
968	70.2
969	70.2
969	70.1
970	70.1
970	70
971	70
971	69.9
971	69.8
972	69.7
972	69.6
973	69.5
973	69.3
974	69.2
974	69
975	68.9
975	68.8
976	68.6
976	68.5
977	68.3
977	68.2
978	68
978	67.9
979	67.7
979	67.6
980	67.5
980	67.4
981	67.3
981	67.2
982	67.2
982	67.2
983	67.3
983	67.3
984	67.4
984	67.5
984	67.7
985	67.8
985	68
986	68.2
986	68.4
987	68.6
987	68.8
988	68.9
988	69.1
989	69.3
989	69.5
990	69.6
990	69.7
991	69.8
991	70
992	70
992	70.1
993	70.2
993	70.2
994	70.3
994	70.3
995	70.3
995	70.3
996	70.4
996	70.4
997	70.3
997	70.3
997	70.3
998	70.2
998	70.2
999	70.1
999	70
1000	69.9
1000	69.8
1000	69.7
1000	69.5
1000	69.4
1000	69.3
1000	69.1
1000	68.9
1000	68.8
1000	68.6
1000	68.4
1010	68.3
1010	68.1
1010	68
1010	67.8
1010	67.7
1010	67.6
1010	67.5
1010	67.4
1010	67.3
1010	67.2
1010	67.2
1010	67.2
1010	67.2
1010	67.3
1010	67.3
1010	67.4
1010	67.5
1010	67.6
1010	67.7
1010	67.8
1010	67.9
1020	68.1
1020	68.2
1020	68.3
1020	68.4
1020	68.6
1020	68.7
1020	68.8
1020	68.9
1020	69
1020	69
1020	69.1
1020	69.1
1020	69.1
1020	69.1
1020	69.1
1020	69
1020	68.9
1020	68.8
1020	68.7
1020	68.5
1020	68.3
1030	68.1
1030	67.9
1030	67.6
1030	67.3
1030	67
1030	66.7
1030	66.3
1030	66
1030	65.6
1030	65.2
1030	64.8
1030	64.5
1030	64.1
1030	63.8
1030	63.5
1030	63.2
1030	62.9
1030	62.7
1030	62.5
1030	62.3
1040	62.1
1040	61.9
1040	61.8
1040	61.6
1040	61.5
1040	61.3
1040	61.2
1040	61.1
1040	61.1
1040	61
1040	61
1040	60.9
1040	60.9
1040	60.9
1040	60.9
1040	60.8
1040	60.8
1040	60.8
1040	60.7
1040	60.7
1040	60.7
1050	60.6
1050	60.6
1050	60.5
1050	60.5
1050	60.4
1050	60.4
1050	60.4
1050	60.4
1050	60.3
1050	60.3
1050	60.3
1050	60.4
1050	60.4
1050	60.4
1050	60.4
1050	60.4
1050	60.5
1050	60.5
1050	60.4
1050	60.4
1050	60.4
1060	60.3
1060	60.2
1060	60.1
1060	59.9
1060	59.7
1060	59.5
1060	59.3
1060	59.1
1060	58.8
1060	58.6
1060	58.3
1060	58
1060	57.8
1060	57.5
1060	57.2
1060	56.9
1060	56.6
1060	56.3
1060	56.1
1060	55.8
1060	55.5
1070	55.2
1070	54.9
1070	54.6
1070	54.3
1070	53.9
1070	53.6
1070	53.3
1070	52.9
1070	52.6
1070	52.2
1070	51.7
1070	51.3
1070	50.8
1070	50.3
1070	49.7
1070	49
1070	48.4
1070	47.6
1070	46.9
1070	46.1
1080	45.3
1080	44.4
1080	43.5
1080	42.5
1080	41.6
1080	40.6
1080	39.7
1080	38.8
1080	37.8
1080	36.9
1080	36
1080	35.2
1080	34.3
1080	33.6
1080	32.8
1080	32.1
1080	31.5
1080	30.9
1080	30.3
1080	29.7
1080	29.2
1090	28.6
1090	28.1
1090	27.6
1090	27.2
1090	26.6
1090	26.1
1090	25.6
1090	25
1090	24.5
1090	23.9
1090	23.3
1090	22.8
1090	22.2
1090	21.6
1090	20.9
1090	20.3
1090	19.7
1090	19.1
1090	18.5
1090	18
1090	17.4
1100	16.8
1100	16.3
1100	15.7
1100	15.2
1100	14.7
1100	14.3
1100	13.8
1100	13.4
1100	13
1100	12.5
1100	12.1
1100	11.7
1100	11.4
1100	11
1100	10.7
1100	10.3
1100	10
1100	9.67
1100	9.35
1100	9.05
1110	8.78
1110	8.54
1110	8.3
1110	8.07
1110	7.84
1110	7.61
1110	7.4
1110	7.23
1110	7.08
1110	6.96
1110	6.85
1110	6.75
1110	6.66
1110	6.57
1110	6.51
1110	6.47
1110	6.47
1110	6.5
1110	6.54
1110	6.59
1110	6.65
1120	6.72
1120	6.81
1120	6.93
1120	7.09
1120	7.28
1120	7.49
1120	7.7
1120	7.93
1120	8.18
1120	8.44
1120	8.75
1120	9.09
1120	9.47
1120	9.87
1120	10.3
1120	10.7
1120	11.2
1120	11.7
1120	12.2
1120	12.8
1120	13.4
1130	14
1130	14.7
1130	15.4
1130	16.2
1130	17
1130	17.8
1130	18.7
1130	19.6
1130	20.6
1130	21.7
1130	22.7
1130	23.8
1130	24.9
1130	26.1
1130	27.3
1130	28.6
1130	29.9
1130	31.2
1130	32.5
1130	33.8
1130	35.2
1140	36.5
1140	37.9
1140	39.2
1140	40.5
1140	41.9
1140	43.1
1140	44.4
1140	45.6
1140	46.8
1140	48
1140	49.1
1140	50.2
1140	51.2
1140	52.3
1140	53.2
1140	54.2
1140	55.1
1140	55.9
1140	56.8
1140	57.6
1150	58.4
1150	59.1
1150	59.8
1150	60.5
1150	61.2
1150	61.8
1150	62.4
1150	63
1150	63.6
1150	64.2
1150	64.7
1150	65.3
1150	65.9
1150	66.5
1150	67
1150	67.7
1150	68.3
1150	68.9
1150	69.6
1150	70.2
1150	70.9
1160	71.6
1160	72.2
1160	72.9
1160	73.5
1160	74.1
1160	74.7
1160	75.3
1160	75.8
1160	76.3
1160	76.8
1160	77.3
1160	77.7
1160	78.1
1160	78.5
1160	78.9
1160	79.2
1160	79.5
1160	79.8
1160	80.1
1160	80.4
1160	80.7
1170	81
1170	81.3
1170	81.5
1170	81.7
1170	82
1170	82.2
1170	82.5
1170	82.7
1170	82.9
1170	83.1
1170	83.3
1170	83.5
1170	83.7
1170	83.9
1170	84.1
1170	84.2
1170	84.4
1170	84.5
1170	84.7
1170	84.8
1170	84.9
1180	84.9
1180	85
1180	85
1180	85.1
1180	85.1
1180	85.1
1180	85.2
1180	85.2
1180	85.2
1180	85.2
1180	85.2
1180	85.2
1180	85.2
1180	85.2
1180	85.2
1180	85.1
1180	85
1180	85
1180	84.8
1180	84.7
1190	84.5
1190	84.2
1190	83.9
1190	83.5
1190	83.2
1190	82.7
1190	82.2
1190	81.7
1190	81.1
1190	80.5
1190	79.8
1190	79.1
1190	78.5
1190	77.8
1190	77.1
1190	76.4
1190	75.7
1190	75
1190	74.4
1190	73.7
1190	73.2
1200	72.6
1200	72.1
1200	71.6
1200	71.1
1200	70.6
1200	70.2
1200	69.8
1200	69.4
1200	69
1200	68.6
1200	68.2
1200	67.8
1200	67.4
1200	67
1200	66.6
1200	66.2
1200	65.8
1200	65.4
1200	64.9
1200	64.5
1200	64
1210	63.6
1210	63.1
1210	62.6
1210	62.2
1210	61.8
1210	61.4
1210	61
1210	60.6
1210	60.3
1210	60
1210	59.8
1210	59.6
1210	59.4
1210	59.2
1210	59.1
1210	59
1210	58.9
1210	58.8
1210	58.7
1210	58.6
1210	58.5
1220	58.3
1220	58.2
1220	58.1
1220	58
1220	57.9
1220	57.8
1220	57.7
1220	57.6
1220	57.5
1220	57.4
1220	57.3
1220	57.2
1220	57.2
1220	57.1
1220	57
1220	56.8
1220	56.7
1220	56.6
1220	56.5
1220	56.4
1230	56.4
1230	56.3
1230	56.4
1230	56.4
1230	56.5
1230	56.6
1230	56.7
1230	56.9
1230	57.1
1230	57.3
1230	57.5
1230	57.6
1230	57.8
1230	57.9
1230	58.1
1230	58.1
1230	58.2
1230	58.2
1230	58.2
1230	58.1
1230	58
1240	57.8
1240	57.6
1240	57.4
1240	57.1
1240	56.9
1240	56.6
1240	56.3
1240	55.9
1240	55.6
1240	55.3
1240	55.1
1240	54.8
1240	54.6
1240	54.5
1240	54.4
1240	54.3
1240	54.2
1240	54.3
1240	54.4
1240	54.5
1240	54.7
1250	55
1250	55.3
1250	55.7
1250	56.1
1250	56.6
1250	57.1
1250	57.7
1250	58.3
1250	59
1250	59.7
1250	60.4
1250	61.1
1250	61.9
1250	62.7
1250	63.4
1250	64.2
1250	65
1250	65.8
1250	66.6
1250	67.3
1250	68.1
1260	68.8
1260	69.5
1260	70.2
1260	70.8
1260	71.4
1260	72
1260	72.5
1260	72.9
1260	73.4
1260	73.8
1260	74.1
1260	74.4
1260	74.7
1260	74.9
1260	75.1
1260	75.2
1260	75.3
1260	75.4
1260	75.5
1260	75.6
1270	75.6
1270	75.6
1270	75.6
1270	75.6
1270	75.5
1270	75.5
1270	75.5
1270	75.5
1270	75.4
1270	75.4
1270	75.4
1270	75.4
1270	75.4
1270	75.5
1270	75.5
1270	75.5
1270	75.5
1270	75.5
1270	75.6
1270	75.6
1270	75.6
1280	75.5
1280	75.5
1280	75.5
1280	75.6
1280	75.6
1280	75.6
1280	75.7
1280	75.8
1280	75.9
1280	76.1
1280	76.3
1280	76.6
1280	76.9
1280	77.2
1280	77.5
1280	77.9
1280	78.2
1280	78.6
1280	79
1280	79.4
1280	79.7
1290	80
1290	80.3
1290	80.6
1290	80.8
1290	81
1290	81.2
1290	81.3
1290	81.4
1290	81.5
1290	81.5
1290	81.5
1290	81.4
1290	81.4
1290	81.3
1290	81.2
1290	81.1
1290	80.9
1290	80.7
1290	80.5
1290	80.3
1290	80.1
1300	79.8
1300	79.6
1300	79.3
1300	79
1300	78.7
1300	78.3
1300	78
1300	77.7
1300	77.3
1300	77
1300	76.6
1300	76.3
1300	75.9
1300	75.6
1300	75.3
1300	75
1300	74.7
1300	74.5
1300	74.3
1300	74.1
1310	74
1310	74
1310	73.9
1310	74
1310	74
1310	74.1
1310	74.2
1310	74.3
1310	74.4
1310	74.5
1310	74.6
1310	74.6
1310	74.7
1310	74.6
1310	74.6
1310	74.6
1310	74.5
1310	74.4
1310	74.4
1310	74.3
1310	74.2
1320	74.2
1320	74.1
1320	74.1
1320	74
1320	74
1320	74
1320	74
1320	74
1320	74
1320	74
1320	74.1
1320	74.2
1320	74.3
1320	74.4
1320	74.6
1320	74.8
1320	75
1320	75.2
1320	75.5
1320	75.7
1320	76
1330	76.2
1330	76.5
1330	76.7
1330	77
1330	77.2
1330	77.3
1330	77.5
1330	77.7
1330	77.8
1330	77.9
1330	78
1330	78.1
1330	78.2
1330	78.3
1330	78.3
1330	78.3
1330	78.3
1330	78.3
1330	78.3
1330	78.2
1330	78.1
1340	78
1340	77.9
1340	77.7
1340	77.5
1340	77.4
1340	77.2
1340	77
1340	76.9
1340	76.8
1340	76.7
1340	76.6
1340	76.6
1340	76.7
1340	76.7
1340	76.8
1340	76.9
1340	77
1340	77.1
1340	77.2
1340	77.2
1350	77.2
1350	77.1
1350	76.9
1350	76.7
1350	76.3
1350	75.9
1350	75.4
1350	74.8
1350	74.2
1350	73.5
1350	72.7
1350	71.9
1350	71
1350	70.1
1350	69.2
1350	68.3
1350	67.3
1350	66.3
1350	65.4
1350	64.4
1350	63.4
1360	62.5
1360	61.5
1360	60.6
1360	59.8
1360	58.9
1360	58.1
1360	57.4
1360	56.6
1360	55.9
1360	55.2
1360	54.6
1360	54
1360	53.4
1360	52.8
1360	52.3
1360	51.8
1360	51.3
1360	50.9
[truncated: 5,469 more rows]

## Sheet: IR-HEMA
400	0
400	38.6
401	38.7
401	38.9
402	39
402	39.1
403	39.1
403	39.1
404	39.1
404	39.1
404	39.2
405	39.3
405	39.4
406	39.5
406	39.5
407	39.5
407	39.5
408	39.6
408	39.6
409	39.7
409	39.8
410	39.9
410	39.8
411	39.8
411	39.8
412	39.8
412	39.8
413	39.9
413	40
414	40
414	40
415	40
415	39.9
416	39.9
416	39.9
417	39.9
417	39.9
418	39.9
418	39.8
418	39.7
419	39.6
419	39.6
420	39.6
420	39.7
421	39.7
421	39.7
422	39.7
422	39.6
423	39.5
423	39.5
424	39.4
424	39.4
425	39.4
425	39.3
426	39.2
426	39
427	38.9
427	38.8
428	38.7
428	38.7
429	38.6
429	38.6
430	38.5
430	38.4
431	38.3
431	38.2
431	38.1
432	38.1
432	38.1
433	38.1
433	38
434	38
434	37.9
435	37.9
435	37.9
436	37.9
436	37.9
437	37.8
437	37.8
438	37.7
438	37.7
439	37.6
439	37.6
440	37.6
440	37.6
441	37.6
441	37.5
442	37.5
442	37.4
443	37.4
443	37.3
444	37.3
444	37.3
445	37.2
445	37.1
445	37
446	36.9
446	36.9
447	36.8
447	36.8
448	36.7
448	36.7
449	36.6
449	36.5
450	36.4
450	36.4
451	36.3
451	36.3
452	36.2
452	36.1
453	36
453	35.9
454	35.8
454	35.8
455	35.7
455	35.6
456	35.5
456	35.5
457	35.4
457	35.2
458	35.1
458	35
458	34.9
459	34.9
459	34.8
460	34.7
460	34.6
461	34.4
461	34.3
462	34.2
462	34.1
463	34
463	33.8
464	33.7
464	33.6
465	33.4
465	33.3
466	33.1
466	33
467	32.8
467	32.7
468	32.5
468	32.3
469	32.1
469	31.9
470	31.7
470	31.5
471	31.3
471	31.1
472	30.9
472	30.7
472	30.4
473	30.2
473	29.9
474	29.7
474	29.5
475	29.2
475	29
476	28.7
476	28.5
477	28.2
477	28
478	27.7
478	27.5
479	27.2
479	27
480	26.7
480	26.5
481	26.3
481	26
482	25.8
482	25.6
483	25.4
483	25.3
484	25.1
484	25
485	24.8
485	24.7
485	24.7
486	24.6
486	24.6
487	24.6
487	24.6
488	24.7
488	24.7
489	24.8
489	24.9
490	25
490	25.2
491	25.4
491	25.5
492	25.7
492	25.9
493	26.1
493	26.4
494	26.6
494	26.8
495	27
495	27.2
496	27.4
496	27.6
497	27.8
497	28
498	28.1
498	28.3
499	28.4
499	28.6
499	28.7
500	28.8
500	28.9
501	28.9
501	29
502	29.1
502	29.1
503	29.2
503	29.2
504	29.2
504	29.3
505	29.3
505	29.3
506	29.2
506	29.2
507	29.2
507	29.1
508	29.1
508	29
509	28.9
509	28.9
510	28.8
510	28.7
511	28.6
511	28.4
512	28.3
512	28.1
512	28
513	27.8
513	27.6
514	27.4
514	27.2
515	26.9
515	26.7
516	26.4
516	26.1
517	25.8
517	25.5
518	25.2
518	24.9
519	24.6
519	24.2
520	23.9
520	23.6
521	23.3
521	22.9
522	22.6
522	22.4
523	22.1
523	21.9
524	21.7
524	21.6
525	21.5
525	21.4
526	21.4
526	21.4
526	21.4
527	21.5
527	21.6
528	21.8
528	22
529	22.2
529	22.5
530	22.8
530	23.1
531	23.4
531	23.8
532	24.1
532	24.5
533	24.9
533	25.2
534	25.6
534	25.9
535	26.2
535	26.6
536	26.9
536	27.2
537	27.4
537	27.7
538	27.9
538	28.1
539	28.3
539	28.5
539	28.7
540	28.8
540	28.9
541	29
541	29.1
542	29.2
542	29.3
543	29.3
543	29.4
544	29.4
544	29.5
545	29.5
545	29.5
546	29.5
546	29.5
547	29.5
547	29.6
548	29.6
548	29.6
549	29.6
549	29.6
550	29.6
550	29.6
551	29.7
551	29.7
552	29.7
552	29.7
553	29.7
553	29.8
553	29.8
554	29.9
554	29.9
555	30
555	30
556	30.1
556	30.2
557	30.3
557	30.4
558	30.4
558	30.5
559	30.6
559	30.7
560	30.8
560	30.9
561	31
561	31
562	31.1
562	31.2
563	31.3
563	31.3
564	31.4
564	31.5
565	31.5
565	31.6
566	31.6
566	31.6
566	31.7
567	31.7
567	31.8
568	31.8
568	31.9
569	31.9
569	31.9
570	31.9
570	32
571	32
571	32
572	32.1
572	32.1
573	32.1
573	32.1
574	32.1
574	32.2
575	32.2
575	32.2
576	32.2
576	32.2
577	32.2
577	32.2
578	32.2
578	32.2
579	32.2
579	32.2
580	32.2
580	32.2
580	32.2
581	32.2
581	32.1
582	32.1
582	32.1
583	32
583	32
584	31.9
584	31.8
585	31.7
585	31.6
586	31.5
586	31.3
587	31.2
587	31
588	30.8
588	30.6
589	30.3
589	30
590	29.8
590	29.4
591	29.1
591	28.8
592	28.5
592	28.2
593	27.9
593	27.7
593	27.6
594	27.5
594	27.4
595	27.4
595	27.4
596	27.5
596	27.6
597	27.7
597	27.8
598	27.9
598	28
599	28
599	28
600	28
600	28
601	27.9
601	27.8
602	27.7
602	27.6
603	27.5
603	27.5
604	27.4
604	27.4
605	27.5
605	27.6
606	27.8
606	28
607	28.3
607	28.6
607	29
608	29.3
608	29.7
609	30.1
609	30.4
610	30.8
610	31.1
611	31.4
611	31.7
612	31.9
612	32.1
613	32.3
613	32.5
614	32.7
614	32.8
615	33
615	33.1
616	33.2
616	33.4
617	33.5
617	33.5
618	33.6
618	33.7
619	33.8
619	33.8
620	33.9
620	33.9
620	34
621	34
621	34.1
622	34.1
622	34.1
623	34.2
623	34.2
624	34.2
624	34.2
625	34.2
625	34.3
626	34.3
626	34.3
627	34.2
627	34.2
628	34.2
628	34.2
629	34.2
629	34.2
630	34.1
630	34.1
631	34
631	34
632	33.9
632	33.9
633	33.8
633	33.7
634	33.6
634	33.5
634	33.4
635	33.2
635	33.1
636	33
636	32.8
637	32.6
637	32.4
638	32.2
638	31.9
639	31.7
639	31.4
640	31.1
640	30.8
641	30.4
641	30.1
642	29.7
642	29.2
643	28.8
643	28.4
644	27.9
644	27.4
645	26.9
645	26.4
646	25.8
646	25.3
647	24.8
647	24.3
647	23.8
648	23.4
648	22.9
649	22.5
649	22.1
650	21.7
650	21.4
651	21.1
651	20.9
652	20.7
652	20.5
653	20.4
653	20.3
654	20.2
654	20.2
655	20.1
655	20.1
656	20.2
656	20.3
657	20.4
657	20.5
658	20.6
658	20.8
659	21
659	21.3
660	21.5
660	21.8
660	22.2
661	22.5
661	22.9
662	23.4
662	23.8
663	24.3
663	24.8
664	25.3
664	25.8
665	26.3
665	26.7
666	27.2
666	27.6
667	28.2
667	28.9
668	29.8
668	30.7
669	31.6
669	32.4
670	33
670	33.5
671	33.9
671	34.3
672	34.7
672	35.1
673	35.6
673	36
674	36.4
674	36.9
674	37.3
675	37.7
675	38.1
676	38.4
676	38.8
677	39.1
677	39.4
678	39.7
678	40
679	40.3
679	40.6
680	40.8
680	41.1
681	41.3
681	41.6
682	41.8
682	42
683	42.2
683	42.4
684	42.6
684	42.8
685	43
685	43.2
686	43.4
686	43.5
687	43.7
687	43.9
687	44
688	44.2
688	44.4
689	44.5
689	44.6
690	44.8
690	44.9
691	45.1
691	45.2
692	45.4
692	45.5
693	45.6
693	45.8
694	45.9
694	46
695	46.2
695	46.3
696	46.4
696	46.6
697	46.7
697	46.8
698	46.9
698	47
699	47.2
699	47.3
700	47.4
700	47.5
701	47.6
701	47.7
701	47.8
702	47.9
702	48.1
703	48.2
703	48.3
704	48.4
704	48.5
705	48.6
705	48.7
706	48.8
706	49
707	49.1
707	49.2
708	49.3
708	49.4
709	49.5
709	49.6
710	49.7
710	49.8
711	49.9
711	50
712	50.1
712	50.2
713	50.3
713	50.4
714	50.5
714	50.7
714	50.8
715	50.9
715	51
716	51.1
716	51.2
717	51.3
717	51.4
718	51.5
718	51.6
719	51.7
719	51.8
720	51.9
720	52
721	52.1
721	52.2
722	52.3
722	52.4
723	52.5
723	52.6
724	52.7
724	52.8
725	52.9
725	53
726	53.1
726	53.3
727	53.4
727	53.4
728	53.5
728	53.6
728	53.7
729	53.8
729	53.9
730	54
730	54.1
731	54.2
731	54.3
732	54.3
732	54.4
733	54.5
733	54.6
734	54.7
734	54.8
735	54.9
735	55
736	55
736	55.1
737	55.2
737	55.4
738	55.5
738	55.6
739	55.7
739	55.8
740	55.9
740	56
741	56.1
741	56.2
741	56.3
742	56.4
742	56.5
743	56.6
743	56.6
744	56.7
744	56.8
745	56.9
745	57
746	57.1
746	57.2
747	57.3
747	57.4
748	57.5
748	57.6
749	57.7
749	57.8
750	57.8
750	57.9
751	58
751	58.1
752	58.1
752	58.2
753	58.3
753	58.4
754	58.5
754	58.6
755	58.7
755	58.7
755	58.8
756	58.9
756	59
757	59.1
757	59.2
758	59.3
758	59.3
759	59.4
759	59.5
760	59.6
760	59.7
761	59.7
761	59.8
762	59.9
762	59.9
763	60
763	60.1
764	60.1
764	60.2
765	60.3
765	60.4
766	60.4
766	60.5
767	60.5
767	60.6
768	60.6
768	60.7
768	60.8
769	60.8
769	60.8
770	60.9
770	60.9
771	60.9
771	61
772	61
772	61.1
773	61.1
773	61.1
774	61.1
774	61.1
775	61.1
775	61.1
776	61.1
776	61.1
777	61.1
777	61
778	61
778	61
779	60.9
779	60.9
780	60.8
780	60.8
781	60.8
781	60.7
782	60.7
782	60.6
782	60.6
783	60.6
783	60.6
784	60.5
784	60.5
785	60.5
785	60.5
786	60.5
786	60.4
787	60.4
787	60.4
788	60.4
788	60.4
789	60.4
789	60.3
790	60.3
790	60.2
791	60.1
791	60
792	59.9
792	59.8
793	59.6
793	59.4
794	59.2
794	59
795	58.7
795	58.5
795	58.2
796	57.8
796	57.5
797	57
797	56.6
798	56.2
798	55.7
799	55.2
799	54.7
800	54.2
800	53.6
801	52.9
801	52.3
802	51.6
802	50.8
803	50
803	49.1
804	48.1
804	47
805	45.8
805	44.6
806	43.2
806	41.7
807	40.1
807	38.4
808	36.5
808	34.6
809	32.5
809	30.4
809	28.2
810	26
810	23.9
811	21.8
811	19.8
812	18
812	16.3
813	14.9
813	13.6
814	12.6
814	11.7
815	11.1
815	10.7
816	10.6
816	10.6
817	10.7
817	11.1
818	11.6
818	12.3
819	13.1
819	14.1
820	15.2
820	16.5
821	17.8
821	19.3
822	20.8
822	22.5
822	24.1
823	25.8
823	27.6
824	29.3
824	30.9
825	32.6
825	34.1
826	35.6
826	37
827	38.3
827	39.5
828	40.6
828	41.6
829	42.5
829	43.3
830	44
830	44.6
831	45.1
831	45.6
832	45.9
832	46.2
833	46.4
833	46.5
834	46.6
834	46.6
835	46.6
835	46.5
836	46.3
836	46.2
836	46
837	45.8
837	45.6
838	45.3
838	45.1
839	44.8
839	44.5
840	44.3
840	44
841	43.8
841	43.5
842	43.3
842	43.1
843	42.9
843	42.7
844	42.5
844	42.4
845	42.2
845	42.1
846	42
846	41.9
847	41.8
847	41.8
848	41.7
848	41.6
849	41.6
849	41.5
849	41.4
850	41.4
850	41.3
851	41.2
851	41.1
852	41
852	40.9
853	40.8
853	40.7
854	40.5
854	40.3
855	40.1
855	39.9
856	39.7
856	39.4
857	39.2
857	38.9
858	38.6
858	38.3
859	37.9
859	37.5
860	37.1
860	36.7
861	36.3
861	35.9
862	35.5
862	35
863	34.6
863	34.2
863	33.8
864	33.4
864	33.1
865	32.8
865	32.6
866	32.4
866	32.2
867	32.2
867	32.2
868	32.2
868	32.3
869	32.5
869	32.7
870	33
870	33.3
871	33.7
871	34.1
872	34.6
872	35.1
873	35.6
873	36.1
874	36.6
874	37.1
875	37.7
875	38.2
876	38.6
876	39.1
876	39.5
877	39.9
877	40.2
878	40.5
878	40.7
879	40.9
879	40.9
880	41
880	40.9
881	40.8
881	40.6
882	40.3
882	39.9
883	39.5
883	39
884	38.4
884	37.8
885	37.1
885	36.3
886	35.6
886	34.7
887	33.9
887	33
888	32.1
888	31.2
889	30.4
889	29.5
890	28.6
890	27.7
890	26.9
891	26
891	25.2
892	24.4
892	23.7
893	23
893	22.3
894	21.6
894	21
895	20.4
895	19.8
896	19.2
896	18.7
897	18.2
897	17.7
898	17.3
898	16.9
899	16.5
899	16.2
900	15.9
900	15.6
901	15.3
901	15.1
902	15
902	14.8
903	14.7
903	14.7
903	14.7
904	14.8
904	15
905	15.2
905	15.5
906	16
906	16.5
907	17.1
907	17.8
908	18.6
908	19.5
909	20.5
909	21.7
910	22.9
910	24.2
911	25.5
911	27
912	28.4
912	29.9
913	31.4
913	32.8
914	34.3
914	35.6
915	36.9
915	38.1
916	39.3
916	40.3
917	41.2
917	42.1
917	42.8
918	43.4
918	43.9
919	44.3
919	44.7
920	44.9
920	45
921	45
921	45
922	44.8
922	44.6
923	44.2
923	43.8
924	43.3
924	42.7
925	42
925	41.2
926	40.3
926	39.4
927	38.3
927	37.2
928	36
928	34.7
929	33.3
929	31.9
930	30.5
930	29
930	27.6
931	26.1
931	24.6
932	23.1
932	21.7
933	20.3
933	19
934	17.7
934	16.5
935	15.3
935	14.2
936	13.2
936	12.2
937	11.3
937	10.5
938	9.75
938	9.08
939	8.48
939	7.94
940	7.47
940	7.06
941	6.69
941	6.37
942	6.09
942	5.86
943	5.66
943	5.51
944	5.38
944	5.27
944	5.18
945	5.11
945	5.06
946	5.02
946	5
947	4.99
947	5.01
948	5.03
948	5.06
949	5.1
949	5.15
950	5.22
950	5.29
951	5.39
951	5.5
952	5.61
952	5.74
953	5.87
953	6.02
954	6.17
954	6.35
955	6.55
955	6.77
956	7.01
956	7.27
957	7.55
957	7.87
957	8.23
958	8.64
958	9.09
959	9.6
959	10.2
960	10.8
960	11.5
961	12.2
961	13.1
962	14
962	15
963	16
963	17.1
964	18.2
964	19.5
965	20.7
965	22
966	23.3
966	24.6
967	25.9
967	27.3
968	28.6
968	29.9
969	31.1
969	32.4
970	33.5
970	34.7
971	35.8
971	36.8
971	37.8
972	38.7
972	39.5
973	40.3
973	41.1
974	41.7
974	42.3
975	42.9
975	43.3
976	43.8
976	44.1
977	44.4
977	44.6
978	44.8
978	44.9
979	45
979	45
980	44.9
980	44.8
981	44.6
981	44.4
982	44.2
982	43.9
983	43.6
983	43.3
984	43
984	42.6
984	42.3
985	42
985	41.7
986	41.4
986	41.1
987	40.8
987	40.6
988	40.4
988	40.2
989	40
989	39.9
990	39.7
990	39.5
991	39.3
991	39
992	38.7
992	38.4
993	38
993	37.5
994	37
994	36.4
995	35.7
995	34.9
996	34.1
996	33.3
997	32.4
997	31.5
997	30.6
998	29.7
998	28.8
999	27.9
999	27.1
1000	26.4
1000	25.8
1000	25.3
1000	24.9
1000	24.6
1000	24.5
1000	24.4
1000	24.4
1000	24.5
1000	24.6
1000	24.7
1010	24.9
1010	25
1010	25
1010	25
1010	24.8
1010	24.6
1010	24.3
1010	24
1010	23.5
1010	23
1010	22.5
1010	21.9
1010	21.3
1010	20.7
1010	20.2
1010	19.6
1010	19.1
1010	18.6
1010	18.1
1010	17.6
1010	17.1
1020	16.7
1020	16.2
1020	15.7
1020	15.2
1020	14.7
1020	14.2
1020	13.6
1020	13.1
1020	12.6
1020	12.1
1020	11.6
1020	11.2
1020	10.7
1020	10.3
1020	9.82
1020	9.41
1020	9.01
1020	8.63
1020	8.27
1020	7.93
1020	7.61
1030	7.3
1030	7
1030	6.73
1030	6.47
1030	6.25
1030	6.05
1030	5.87
1030	5.72
1030	5.58
1030	5.47
1030	5.38
1030	5.33
1030	5.3
1030	5.3
1030	5.34
1030	5.4
1030	5.48
1030	5.59
1030	5.73
1030	5.9
1040	6.11
1040	6.35
1040	6.62
1040	6.92
1040	7.24
1040	7.59
1040	7.96
1040	8.36
1040	8.78
1040	9.22
1040	9.67
1040	10.1
1040	10.6
1040	11.1
1040	11.5
1040	12
1040	12.4
1040	12.8
1040	13.2
1040	13.6
1040	13.9
1050	14.3
1050	14.6
1050	14.8
1050	15.1
1050	15.3
1050	15.5
1050	15.7
1050	15.8
1050	15.9
1050	16
1050	16.1
1050	16.1
1050	16.1
1050	16.1
1050	16.1
1050	16
1050	15.9
1050	15.8
1050	15.7
1050	15.5
1050	15.4
1060	15.2
1060	15
1060	14.8
1060	14.6
1060	14.3
1060	14.1
1060	13.9
1060	13.7
1060	13.5
1060	13.2
1060	13
1060	12.8
1060	12.5
1060	12.3
1060	12.1
1060	11.8
1060	11.5
1060	11.2
1060	10.9
1060	10.6
1060	10.2
1070	9.86
1070	9.45
1070	9.03
1070	8.6
1070	8.15
1070	7.68
1070	7.21
1070	6.74
1070	6.28
1070	5.84
1070	5.41
1070	5.01
1070	4.64
1070	4.28
1070	3.94
1070	3.64
1070	3.36
1070	3.11
1070	2.89
1070	2.71
1080	2.54
1080	2.39
1080	2.25
1080	2.13
1080	2.03
1080	1.96
1080	1.9
1080	1.86
1080	1.83
1080	1.81
1080	1.79
1080	1.78
1080	1.79
1080	1.81
1080	1.84
1080	1.89
1080	1.95
1080	2.01
1080	2.08
1080	2.16
1080	2.26
1090	2.37
1090	2.5
1090	2.65
1090	2.81
1090	2.99
1090	3.17
1090	3.37
1090	3.59
1090	3.82
1090	4.09
1090	4.37
1090	4.67
1090	4.99
1090	5.32
1090	5.67
1090	6.04
1090	6.45
1090	6.88
1090	7.34
1090	7.83
1090	8.34
1100	8.87
1100	9.44
1100	10
1100	10.7
1100	11.3
1100	12
1100	12.8
1100	13.5
1100	14.3
1100	15.1
1100	16
1100	16.8
1100	17.7
1100	18.6
1100	19.5
1100	20.5
1100	21.4
1100	22.3
1100	23.3
1100	24.2
1110	25.2
1110	26.1
1110	27
1110	28
1110	28.9
1110	29.8
1110	30.7
1110	31.6
1110	32.4
1110	33.2
1110	34
1110	34.8
1110	35.6
1110	36.3
1110	37
1110	37.6
1110	38.2
1110	38.8
1110	39.3
1110	39.8
1110	40.3
1120	40.7
1120	41
1120	41.4
1120	41.7
1120	41.9
1120	42.1
1120	42.3
1120	42.5
1120	42.6
1120	42.7
1120	42.7
1120	42.8
1120	42.8
1120	42.7
1120	42.7
1120	42.6
1120	42.5
1120	42.4
1120	42.2
1120	42.1
1120	41.9
1130	41.6
1130	41.4
1130	41.1
1130	40.9
1130	40.6
1130	40.2
1130	39.9
1130	39.5
1130	39.1
1130	38.7
1130	38.3
1130	37.9
1130	37.4
1130	36.9
1130	36.4
1130	35.8
1130	35.3
1130	34.7
1130	34.1
1130	33.5
1130	32.9
1140	32.2
1140	31.5
1140	30.8
1140	30
1140	29.3
1140	28.5
1140	27.7
1140	26.8
1140	26
1140	25.1
1140	24.2
1140	23.3
1140	22.3
1140	21.3
1140	20.3
1140	19.3
1140	18.3
1140	17.3
1140	16.3
1140	15.2
1150	14.2
1150	13.2
1150	12.2
1150	11.2
1150	10.2
1150	9.28
1150	8.37
1150	7.51
1150	6.68
1150	5.9
1150	5.17
1150	4.5
1150	3.88
1150	3.33
1150	2.84
1150	2.41
1150	2.03
1150	1.69
1150	1.4
1150	1.16
1150	0.96
1160	0.8
1160	0.672
1160	0.568
1160	0.48
1160	0.406
1160	0.343
1160	0.295
1160	0.26
1160	0.238
1160	0.224
1160	0.213
1160	0.2
1160	0.185
1160	0.171
1160	0.159
1160	0.153
1160	0.154
1160	0.158
1160	0.16
1160	0.159
1160	0.153
1170	0.146
1170	0.14
1170	0.139
1170	0.143
1170	0.149
1170	0.152
1170	0.151
1170	0.145
1170	0.137
1170	0.131
1170	0.13
1170	0.135
1170	0.142
1170	0.147
1170	0.148
1170	0.143
1170	0.137
1170	0.132
1170	0.131
1170	0.136
1170	0.143
1180	0.148
1180	0.149
1180	0.146
1180	0.14
1180	0.136
1180	0.137
1180	0.143
1180	0.152
1180	0.158
1180	0.16
1180	0.158
1180	0.153
1180	0.15
1180	0.152
1180	0.159
1180	0.17
1180	0.178
1180	0.183
1180	0.182
1180	0.18
1190	0.181
1190	0.186
1190	0.197
1190	0.211
1190	0.224
1190	0.232
1190	0.237
1190	0.24
1190	0.246
1190	0.257
1190	0.275
1190	0.297
1190	0.319
1190	0.338
1190	0.354
1190	0.37
1190	0.39
1190	0.417
1190	0.452
1190	0.492
1190	0.534
1200	0.574
1200	0.613
1200	0.655
1200	0.702
1200	0.76
1200	0.827
1200	0.904
1200	0.985
1200	1.07
1200	1.16
1200	1.25
1200	1.35
1200	1.47
1200	1.6
1200	1.74
1200	1.89
1200	2.05
1200	2.21
1200	2.38
1200	2.57
1200	2.77
1210	2.99
1210	3.22
1210	3.47
1210	3.72
1210	3.98
1210	4.25
1210	4.54
1210	4.84
1210	5.15
1210	5.48
1210	5.81
1210	6.15
1210	6.49
1210	6.83
1210	7.18
1210	7.53
1210	7.89
1210	8.25
1210	8.6
1210	8.94
1210	9.28
1220	9.6
1220	9.91
1220	10.2
1220	10.5
1220	10.8
1220	11.1
1220	11.3
1220	11.6
1220	11.8
1220	12
1220	12.2
1220	12.4
1220	12.6
1220	12.7
1220	12.9
1220	13
1220	13.1
1220	13.2
1220	13.4
1220	13.5
1230	13.6
1230	13.7
1230	13.8
1230	13.9
1230	14
1230	14.1
1230	14.2
1230	14.3
1230	14.4
1230	14.5
1230	14.6
1230	14.8
1230	14.9
1230	15.1
1230	15.3
1230	15.5
1230	15.7
1230	15.9
1230	16.1
1230	16.4
1230	16.7
1240	16.9
1240	17.2
1240	17.6
1240	17.9
1240	18.2
1240	18.6
1240	19
1240	19.3
1240	19.7
1240	20.1
1240	20.5
1240	20.9
1240	21.3
1240	21.6
1240	22
1240	22.4
1240	22.7
1240	23.1
1240	23.4
1240	23.8
1240	24.1
1250	24.4
1250	24.7
1250	24.9
1250	25.2
1250	25.5
1250	25.7
1250	26
1250	26.2
1250	26.4
1250	26.7
1250	26.9
1250	27.1
1250	27.3
1250	27.5
1250	27.8
1250	28
1250	28.1
1250	28.3
1250	28.5
1250	28.7
1250	28.8
1260	29
1260	29.1
1260	29.3
1260	29.4
1260	29.5
1260	29.7
1260	29.8
1260	29.9
1260	30
1260	30
1260	30.1
1260	30.2
1260	30.3
1260	30.3
1260	30.4
1260	30.4
1260	30.5
1260	30.5
1260	30.5
1260	30.5
1270	30.5
1270	30.5
1270	30.5
1270	30.4
1270	30.3
1270	30.3
1270	30.2
1270	30
1270	29.9
1270	29.7
1270	29.6
1270	29.3
1270	29.1
1270	28.9
1270	28.6
1270	28.3
1270	27.9
1270	27.6
1270	27.2
1270	26.8
1270	26.4
1280	26
1280	25.6
1280	25.1
1280	24.7
1280	24.2
1280	23.8
1280	23.3
1280	22.8
1280	22.4
1280	21.9
1280	21.4
1280	20.9
1280	20.3
1280	19.8
1280	19.2
1280	18.6
1280	17.9
1280	17.3
1280	16.6
1280	15.8
1280	15
1290	14.2
1290	13.3
1290	12.4
1290	11.5
1290	10.6
1290	9.59
1290	8.62
1290	7.65
1290	6.71
1290	5.81
1290	4.96
1290	4.18
1290	3.47
1290	2.84
1290	2.28
1290	1.81
1290	1.41
1290	1.1
1290	0.852
1290	0.666
1290	0.526
1300	0.419
1300	0.337
1300	0.276
1300	0.236
1300	0.213
1300	0.205
1300	0.206
1300	0.212
1300	0.217
1300	0.222
1300	0.229
1300	0.244
1300	0.27
1300	0.308
1300	0.356
1300	0.411
1300	0.473
1300	0.543
1300	0.624
1300	0.723
1310	0.841
1310	0.977
1310	1.13
1310	1.28
1310	1.43
1310	1.57
1310	1.7
1310	1.81
1310	1.91
1310	1.99
1310	2.04
1310	2.05
1310	2.04
1310	1.98
1310	1.9
1310	1.8
1310	1.69
1310	1.57
1310	1.44
1310	1.31
1310	1.18
1320	1.04
1320	0.914
1320	0.798
1320	0.699
1320	0.618
1320	0.551
1320	0.493
1320	0.441
1320	0.394
1320	0.354
1320	0.325
1320	0.309
1320	0.306
1320	0.312
1320	0.322
1320	0.333
1320	0.345
1320	0.363
1320	0.392
1320	0.439
1320	0.505
1330	0.588
1330	0.688
1330	0.803
1330	0.938
1330	1.1
1330	1.3
1330	1.54
1330	1.82
1330	2.15
1330	2.51
1330	2.91
1330	3.34
1330	3.81
1330	4.31
1330	4.84
1330	5.39
1330	5.95
1330	6.52
1330	7.09
1330	7.65
1330	8.2
1340	8.75
1340	9.3
1340	9.84
1340	10.4
1340	10.9
1340	11.4
1340	12
1340	12.5
1340	13
1340	13.6
1340	14.1
1340	14.7
1340	15.2
1340	15.8
1340	16.3
1340	16.9
1340	17.4
1340	18
1340	18.6
1340	19.1
1350	19.7
1350	20.3
1350	20.8
1350	21.4
1350	21.9
1350	22.5
1350	23
1350	23.5
1350	24
1350	24.4
1350	24.9
1350	25.3
1350	25.7
1350	26
1350	26.3
1350	26.6
1350	26.8
1350	27
1350	27.1
1350	27.3
1350	27.3
1360	27.4
1360	27.4
1360	27.3
1360	27.2
1360	27.1
1360	26.9
1360	26.7
1360	26.4
1360	26
1360	25.7
1360	25.2
1360	24.7
1360	24.1
1360	23.5
1360	22.7
1360	21.9
1360	21
1360	20.1
[truncated: 5,469 more rows]

## Sheet: IR-PUA-2
400	0
400	123
401	123
401	123
402	124
402	124
403	124
403	125
404	125
404	125
404	125
405	126
405	126
406	126
406	126
407	126
407	126
408	125
408	125
409	126
409	126
410	126
410	127
411	127
411	127
412	127
412	127
413	128
413	128
414	128
414	128
415	128
415	127
416	127
416	127
417	127
417	128
418	128
418	128
418	128
419	128
419	128
420	128
420	128
421	128
421	128
422	128
422	128
423	128
423	128
424	128
424	128
425	129
425	129
426	129
426	129
427	129
427	129
428	128
428	128
429	128
429	128
430	128
430	128
431	128
431	128
431	128
432	128
432	129
433	129
433	129
434	129
434	128
435	128
435	128
436	128
436	128
437	128
437	128
438	128
438	128
439	128
439	128
440	129
440	129
441	129
441	129
442	128
442	128
443	128
443	127
444	127
444	127
445	127
445	127
445	127
446	127
446	127
447	127
447	127
448	127
448	127
449	127
449	127
450	127
450	126
451	126
451	126
452	126
452	126
453	126
453	126
454	126
454	126
455	126
455	126
456	126
456	126
457	126
457	126
458	125
458	125
458	125
459	125
459	125
460	125
460	125
461	125
461	125
462	125
462	125
463	125
463	125
464	125
464	124
465	124
465	124
466	124
466	124
467	124
467	124
468	125
468	125
469	125
469	125
470	125
470	125
471	125
471	124
472	124
472	124
472	124
473	124
473	124
474	124
474	124
475	125
475	125
476	125
476	125
477	125
477	124
478	124
478	124
479	124
479	124
480	124
480	124
481	124
481	124
482	124
482	125
483	125
483	125
484	125
484	125
485	125
485	125
485	125
486	125
486	125
487	125
487	125
488	125
488	125
489	125
489	126
490	126
490	126
491	126
491	126
492	126
492	125
493	125
493	125
494	125
494	126
495	126
495	126
496	126
496	126
497	127
497	127
498	127
498	127
499	127
499	127
499	127
500	127
500	126
501	126
501	127
502	127
502	127
503	127
503	127
504	127
504	127
505	127
505	127
506	127
506	127
507	126
507	126
508	126
508	126
509	126
509	126
510	126
510	126
511	126
511	126
512	126
512	126
512	126
513	125
513	125
514	125
514	125
515	125
515	125
516	125
516	125
517	125
517	125
518	125
518	125
519	125
519	125
520	125
520	125
521	125
521	124
522	124
522	124
523	125
523	125
524	125
524	125
525	125
525	125
526	125
526	125
526	125
527	125
527	124
528	124
528	124
529	125
529	125
530	125
530	125
531	126
531	126
532	126
532	127
533	127
533	127
534	127
534	126
535	126
535	126
536	126
536	126
537	126
537	126
538	126
538	126
539	126
539	126
539	126
540	126
540	126
541	126
541	126
542	126
542	126
543	125
543	125
544	125
544	126
545	126
545	126
546	126
546	126
547	126
547	127
548	127
548	126
549	126
549	126
550	126
550	126
551	126
551	126
552	126
552	126
553	126
553	126
553	126
554	126
554	126
555	126
555	126
556	126
556	126
557	126
557	126
558	126
558	126
559	126
559	126
560	126
560	126
561	126
561	126
562	126
562	126
563	126
563	126
564	126
564	126
565	125
565	125
566	125
566	125
566	125
567	126
567	126
568	126
568	126
569	126
569	126
570	126
570	125
571	125
571	125
572	125
572	125
573	125
573	125
574	125
574	125
575	125
575	125
576	125
576	125
577	125
577	125
578	125
578	124
579	124
579	124
580	124
580	124
580	124
581	124
581	124
582	124
582	124
583	124
583	124
584	124
584	124
585	124
585	124
586	123
586	123
587	123
587	123
588	123
588	123
589	123
589	123
590	123
590	123
591	123
591	123
592	123
592	122
593	122
593	122
593	122
594	122
594	122
595	122
595	122
596	122
596	122
597	122
597	122
598	122
598	122
599	122
599	122
600	122
600	122
601	121
601	121
602	121
602	121
603	121
603	121
604	121
604	121
605	121
605	121
606	121
606	121
607	121
607	121
607	121
608	121
608	121
609	121
609	121
610	121
610	121
611	122
611	122
612	122
612	122
613	122
613	122
614	122
614	122
615	122
615	121
616	121
616	121
617	121
617	121
618	122
618	122
619	122
619	122
620	122
620	122
620	122
621	121
621	121
622	121
622	121
623	121
623	121
624	121
624	121
625	121
625	121
626	121
626	121
627	121
627	121
628	121
628	121
629	121
629	121
630	120
630	120
631	120
631	120
632	120
632	120
633	120
633	121
634	121
634	121
634	120
635	120
635	120
636	120
636	120
637	120
637	120
638	120
638	120
639	120
639	120
640	120
640	120
641	119
641	119
642	119
642	119
643	119
643	119
644	118
644	118
645	118
645	118
646	118
646	118
647	117
647	117
647	117
648	117
648	117
649	117
649	117
650	117
650	116
651	116
651	116
652	116
652	116
653	116
653	116
654	116
654	116
655	116
655	116
656	116
656	116
657	116
657	116
658	116
658	116
659	116
659	116
660	116
660	117
660	117
661	117
661	117
662	118
662	118
663	118
663	118
664	118
664	118
665	118
665	119
666	119
666	119
667	119
667	119
668	119
668	120
669	120
669	120
670	120
670	120
671	120
671	120
672	121
672	121
673	121
673	121
674	121
674	121
674	121
675	121
675	121
676	121
676	122
677	122
677	122
678	122
678	122
679	122
679	122
680	122
680	122
681	122
681	122
682	122
682	122
683	122
683	122
684	123
684	123
685	123
685	123
686	123
686	123
687	123
687	123
687	123
688	123
688	123
689	123
689	123
690	123
690	123
691	123
691	123
692	123
692	123
693	123
693	123
694	123
694	123
695	123
695	123
696	123
696	123
697	123
697	123
698	123
698	123
699	123
699	123
700	123
700	123
701	123
701	123
701	123
702	123
702	123
703	123
703	123
704	123
704	123
705	123
705	123
706	123
706	123
707	123
707	123
708	123
708	123
709	123
709	123
710	122
710	122
711	122
711	122
712	122
712	123
713	123
713	123
714	123
714	123
714	123
715	123
715	123
716	123
716	122
717	122
717	122
718	122
718	122
719	122
719	123
720	123
720	123
721	123
721	123
722	123
722	123
723	122
723	122
724	122
724	122
725	122
725	122
726	122
726	122
727	122
727	122
728	122
728	122
728	122
729	122
729	122
730	122
730	122
731	121
731	121
732	121
732	121
733	121
733	121
734	121
734	121
735	121
735	121
736	121
736	121
737	121
737	121
738	121
738	121
739	121
739	121
740	121
740	121
741	121
741	121
741	121
742	121
742	121
743	121
743	121
744	121
744	121
745	120
745	120
746	120
746	120
747	120
747	120
748	120
748	120
749	120
749	121
750	121
750	121
751	121
751	121
752	121
752	121
753	121
753	121
754	121
754	121
755	121
755	121
755	121
756	121
756	121
757	121
757	121
758	121
758	121
759	121
759	121
760	121
760	121
761	121
761	121
762	121
762	120
763	120
763	120
764	120
764	120
765	120
765	119
766	119
766	119
767	118
767	118
768	118
768	117
768	117
769	116
769	116
770	115
770	115
771	114
771	114
772	113
772	112
773	112
773	111
774	111
774	110
775	110
775	109
776	109
776	109
777	109
777	108
778	108
778	108
779	109
779	109
780	109
780	109
781	110
781	110
782	111
782	111
782	112
783	113
783	113
784	114
784	114
785	115
785	116
786	116
786	117
787	117
787	118
788	118
788	118
789	119
789	119
790	119
790	119
791	120
791	120
792	120
792	120
793	120
793	120
794	120
794	120
795	120
795	120
795	120
796	120
796	120
797	120
797	120
798	120
798	120
799	120
799	120
800	120
800	119
801	119
801	119
802	119
802	119
803	119
803	118
804	118
804	118
805	118
805	117
806	117
806	117
807	116
807	116
808	115
808	115
809	114
809	113
809	113
810	112
810	111
811	110
811	110
812	109
812	108
813	108
813	107
814	107
814	107
815	107
815	107
816	107
816	107
817	107
817	107
818	108
818	108
819	109
819	109
820	110
820	111
821	111
821	112
822	112
822	113
822	113
823	114
823	114
824	114
824	115
825	115
825	115
826	115
826	116
827	116
827	116
828	116
828	116
829	116
829	116
830	116
830	116
831	116
831	116
832	116
832	116
833	116
833	116
834	116
834	116
835	116
835	116
836	116
836	116
836	116
837	116
837	116
838	116
838	116
839	116
839	116
840	116
840	116
841	116
841	116
842	116
842	116
843	116
843	116
844	116
844	116
845	116
845	116
846	116
846	116
847	116
847	116
848	116
848	115
849	115
849	116
849	116
850	116
850	116
851	116
851	116
852	116
852	116
853	116
853	116
854	116
854	116
855	116
855	116
856	116
856	116
857	116
857	116
858	116
858	116
859	116
859	116
860	116
860	116
861	116
861	116
862	116
862	116
863	116
863	116
863	116
864	116
864	116
865	116
865	116
866	116
866	116
867	116
867	116
868	115
868	115
869	115
869	115
870	115
870	115
871	115
871	115
872	115
872	115
873	115
873	115
874	115
874	115
875	115
875	115
876	114
876	114
876	114
877	114
877	114
878	114
878	114
879	114
879	114
880	114
880	114
881	114
881	114
882	113
882	113
883	113
883	113
884	113
884	113
885	113
885	113
886	113
886	112
887	112
887	112
888	112
888	112
889	112
889	112
890	112
890	111
890	111
891	111
891	111
892	111
892	111
893	111
893	110
894	110
894	110
895	110
895	109
896	109
896	109
897	109
897	108
898	108
898	108
899	107
899	107
900	107
900	107
901	107
901	107
902	107
902	107
903	107
903	108
903	108
904	108
904	108
905	108
905	108
906	109
906	109
907	109
907	110
908	110
908	110
909	110
909	111
910	111
910	111
911	111
911	111
912	111
912	111
913	111
913	111
914	111
914	111
915	112
915	112
916	112
916	112
917	112
917	111
917	111
918	111
918	111
919	111
919	111
920	111
920	110
921	110
921	110
922	110
922	110
923	110
923	109
924	109
924	109
925	108
925	108
926	108
926	107
927	106
927	106
928	105
928	104
929	104
929	103
930	102
930	102
930	101
931	101
931	100
932	99.4
932	98.8
933	98.3
933	97.7
934	97.1
934	96.6
935	96.1
935	95.5
936	95.1
936	94.6
937	94.2
937	93.8
938	93.4
938	93
939	92.7
939	92.3
940	92
940	91.6
941	91.4
941	91.1
942	90.8
942	90.6
943	90.4
943	90.3
944	90.2
944	90.1
944	90
945	89.9
945	89.9
946	89.8
946	89.7
947	89.6
947	89.5
948	89.4
948	89.2
949	89.1
949	89
950	88.9
950	88.8
951	88.7
951	88.6
952	88.6
952	88.6
953	88.6
953	88.5
954	88.5
954	88.5
955	88.4
955	88.4
956	88.4
956	88.3
957	88.3
957	88.3
957	88.4
958	88.4
958	88.5
959	88.5
959	88.6
960	88.7
960	88.8
961	88.9
961	88.9
962	89
962	89
963	89
963	88.9
964	88.9
964	88.9
965	88.9
965	89
966	89
966	89
967	89
967	89.1
968	89.1
968	89.1
969	89
969	89
970	88.9
970	88.8
971	88.6
971	88.4
971	88.3
972	88.1
972	87.9
973	87.8
973	87.6
974	87.5
974	87.4
975	87.2
975	87.1
976	86.9
976	86.8
977	86.7
977	86.5
978	86.4
978	86.2
979	86.1
979	86.1
980	86
980	86
981	86
981	86.1
982	86.2
982	86.3
983	86.4
983	86.6
984	86.7
984	86.9
984	87.1
985	87.3
985	87.5
986	87.8
986	88
987	88.3
987	88.6
988	88.8
988	89.1
989	89.4
989	89.6
990	89.8
990	90
991	90.2
991	90.3
992	90.4
992	90.4
993	90.4
993	90.4
994	90.3
994	90.3
995	90.2
995	90.1
996	90
996	89.9
997	89.7
997	89.5
997	89.3
998	89.1
998	88.8
999	88.5
999	88.2
1000	87.9
1000	87.6
1000	87.3
1000	87
1000	86.8
1000	86.6
1000	86.3
1000	86.1
1000	86
1000	85.8
1000	85.6
1010	85.4
1010	85.2
1010	85
1010	84.9
1010	84.7
1010	84.5
1010	84.4
1010	84.3
1010	84.2
1010	84.1
1010	84.1
1010	84
1010	84
1010	84.1
1010	84.1
1010	84.1
1010	84.2
1010	84.2
1010	84.2
1010	84.3
1010	84.3
1020	84.4
1020	84.4
1020	84.5
1020	84.5
1020	84.5
1020	84.6
1020	84.6
1020	84.6
1020	84.6
1020	84.5
1020	84.5
1020	84.4
1020	84.3
1020	84.1
1020	84
1020	83.9
1020	83.7
1020	83.5
1020	83.4
1020	83.2
1020	83
1030	82.8
1030	82.6
1030	82.3
1030	82.1
1030	81.8
1030	81.4
1030	81.1
1030	80.7
1030	80.3
1030	79.9
1030	79.5
1030	79.1
1030	78.6
1030	78.2
1030	77.7
1030	77.3
1030	76.8
1030	76.3
1030	75.8
1030	75.4
1040	74.9
1040	74.5
1040	74
1040	73.7
1040	73.3
1040	73
1040	72.7
1040	72.5
1040	72.3
1040	72.1
1040	72
1040	71.9
1040	71.8
1040	71.7
1040	71.6
1040	71.5
1040	71.4
1040	71.3
1040	71.3
1040	71.2
1040	71.2
1050	71.2
1050	71.2
1050	71.3
1050	71.3
1050	71.4
1050	71.5
1050	71.7
1050	71.8
1050	71.9
1050	72.1
1050	72.2
1050	72.3
1050	72.4
1050	72.6
1050	72.7
1050	72.8
1050	73
1050	73.1
1050	73.2
1050	73.3
1050	73.3
1060	73.3
1060	73.3
1060	73.2
1060	73.1
1060	72.9
1060	72.7
1060	72.6
1060	72.3
1060	72.1
1060	71.9
1060	71.7
1060	71.5
1060	71.3
1060	71.1
1060	71
1060	70.8
1060	70.6
1060	70.4
1060	70.3
1060	70.1
1060	69.9
1070	69.7
1070	69.5
1070	69.3
1070	69.1
1070	69
1070	68.8
1070	68.6
1070	68.4
1070	68.2
1070	67.9
1070	67.6
1070	67.3
1070	66.9
1070	66.4
1070	65.9
1070	65.3
1070	64.7
1070	64
1070	63.3
1070	62.6
1080	61.8
1080	61.1
1080	60.3
1080	59.4
1080	58.6
1080	57.7
1080	56.9
1080	56
1080	55.1
1080	54.2
1080	53.3
1080	52.5
1080	51.6
1080	50.8
1080	49.9
1080	49.2
1080	48.4
1080	47.7
1080	47.1
1080	46.4
1080	45.8
1090	45.2
1090	44.6
1090	44.1
1090	43.6
1090	43.1
1090	42.6
1090	42.1
1090	41.6
1090	41.2
1090	40.7
1090	40.3
1090	39.8
1090	39.4
1090	38.9
1090	38.3
1090	37.8
1090	37.2
1090	36.6
1090	36
1090	35.4
1090	34.8
1100	34.1
1100	33.5
1100	32.9
1100	32.3
1100	31.8
1100	31.3
1100	30.8
1100	30.4
1100	30
1100	29.6
1100	29.3
1100	29
1100	28.8
1100	28.5
1100	28.3
1100	28.1
1100	27.9
1100	27.8
1100	27.6
1100	27.4
1110	27.3
1110	27.2
1110	27.1
1110	26.9
1110	26.8
1110	26.7
1110	26.5
1110	26.4
1110	26.3
1110	26.2
1110	26.1
1110	26
1110	25.9
1110	25.9
1110	25.8
1110	25.9
1110	25.9
1110	26.1
1110	26.2
1110	26.4
1110	26.6
1120	26.9
1120	27.2
1120	27.5
1120	27.9
1120	28.3
1120	28.8
1120	29.3
1120	29.8
1120	30.4
1120	30.9
1120	31.6
1120	32.2
1120	33
1120	33.7
1120	34.5
1120	35.2
1120	36
1120	36.9
1120	37.7
1120	38.6
1120	39.5
1130	40.4
1130	41.3
1130	42.2
1130	43.2
1130	44.1
1130	45.1
1130	46.1
1130	47.1
1130	48.1
1130	49.2
1130	50.2
1130	51.2
1130	52.2
1130	53.2
1130	54.2
1130	55.2
1130	56.1
1130	57.1
1130	58.1
1130	59
1130	59.9
1140	60.8
1140	61.7
1140	62.5
1140	63.2
1140	63.9
1140	64.6
1140	65.1
1140	65.6
1140	66
1140	66.4
1140	66.6
1140	66.8
1140	67
1140	67.1
1140	67.2
1140	67.2
1140	67.2
1140	67.2
1140	67.2
1140	67.1
1150	67
1150	66.8
1150	66.7
1150	66.5
1150	66.3
1150	66
1150	65.8
1150	65.5
1150	65.2
1150	64.9
1150	64.5
1150	64.1
1150	63.7
1150	63.2
1150	62.7
1150	62.2
1150	61.6
1150	60.9
1150	60.2
1150	59.5
1150	58.7
1160	57.9
1160	57.1
1160	56.3
1160	55.4
1160	54.6
1160	53.7
1160	52.8
1160	51.9
1160	51
1160	50.2
1160	49.3
1160	48.5
1160	47.7
1160	46.9
1160	46.1
1160	45.4
1160	44.8
1160	44.2
1160	43.7
1160	43.3
1160	42.9
1170	42.6
1170	42.3
1170	42.1
1170	41.9
1170	41.8
1170	41.8
1170	41.8
1170	41.9
1170	42
1170	42.2
1170	42.5
1170	42.8
1170	43.2
1170	43.6
1170	44.1
1170	44.6
1170	45.2
1170	45.8
1170	46.4
1170	47.1
1170	47.9
1180	48.6
1180	49.4
1180	50.2
1180	50.9
1180	51.8
1180	52.6
1180	53.4
1180	54.3
1180	55.1
1180	56
1180	56.9
1180	57.9
1180	58.8
1180	59.8
1180	60.7
1180	61.7
1180	62.6
1180	63.5
1180	64.4
1180	65.2
1190	66
1190	66.7
1190	67.4
1190	68.1
1190	68.7
1190	69.2
1190	69.7
1190	70.1
1190	70.5
1190	70.8
1190	71.1
1190	71.3
1190	71.5
1190	71.6
1190	71.7
1190	71.8
1190	71.9
1190	72
1190	72
1190	72.1
1190	72.1
1200	72.2
1200	72.2
1200	72.2
1200	72.2
1200	72.2
1200	72.1
1200	72.1
1200	72.1
1200	72
1200	72
1200	72
1200	72
1200	72
1200	71.9
1200	71.9
1200	71.9
1200	71.9
1200	71.9
1200	71.9
1200	71.8
1200	71.8
1210	71.7
1210	71.5
1210	71.4
1210	71.2
1210	71.1
1210	70.9
1210	70.7
1210	70.5
1210	70.3
1210	70.1
1210	69.9
1210	69.6
1210	69.4
1210	69.1
1210	68.8
1210	68.4
1210	67.9
1210	67.4
1210	66.9
1210	66.3
1210	65.7
1220	65.1
1220	64.5
1220	63.9
1220	63.4
1220	62.9
1220	62.5
1220	62.2
1220	62
1220	61.7
1220	61.5
1220	61.2
1220	60.9
1220	60.5
1220	60.1
1220	59.6
1220	59
1220	58.4
1220	57.8
1220	57.1
1220	56.5
1230	56
1230	55.4
1230	54.9
1230	54.5
1230	54.1
1230	53.7
1230	53.4
1230	53.2
1230	53.1
1230	53.1
1230	53.1
1230	53.1
1230	53.3
1230	53.4
1230	53.6
1230	53.9
1230	54.2
1230	54.5
1230	54.8
1230	55.1
1230	55.4
1240	55.7
1240	56
1240	56.2
1240	56.5
1240	56.8
1240	57
1240	57.2
1240	57.3
1240	57.5
1240	57.5
1240	57.6
1240	57.6
1240	57.6
1240	57.5
1240	57.4
1240	57.3
1240	57.1
1240	57
1240	56.9
1240	56.8
1240	56.8
1250	56.8
1250	56.8
1250	56.9
1250	57.1
1250	57.3
1250	57.7
1250	58
1250	58.5
1250	59
1250	59.6
1250	60.3
1250	61
1250	61.7
1250	62.6
1250	63.5
1250	64.4
1250	65.4
1250	66.4
1250	67.4
1250	68.5
1250	69.5
1260	70.6
1260	71.7
1260	72.7
1260	73.7
1260	74.7
1260	75.7
1260	76.6
1260	77.4
1260	78.2
1260	78.9
1260	79.6
1260	80.3
1260	80.8
1260	81.3
1260	81.7
1260	82.1
1260	82.3
1260	82.5
1260	82.7
1260	82.7
1270	82.8
1270	82.7
1270	82.6
1270	82.5
1270	82.4
1270	82.2
1270	82
1270	81.9
1270	81.7
1270	81.4
1270	81.2
1270	81
1270	80.9
1270	80.7
1270	80.6
1270	80.5
1270	80.5
1270	80.4
1270	80.4
1270	80.5
1270	80.5
1280	80.6
1280	80.7
1280	80.8
1280	80.9
1280	81.1
1280	81.2
1280	81.3
1280	81.5
1280	81.6
1280	81.8
1280	82.1
1280	82.3
1280	82.6
1280	82.9
1280	83.2
1280	83.6
1280	83.9
1280	84.3
1280	84.6
1280	84.8
1280	85.1
1290	85.2
1290	85.2
1290	85.2
1290	85
1290	84.8
1290	84.4
1290	83.8
1290	83.1
1290	82.3
1290	81.3
1290	80.1
1290	78.9
1290	77.5
1290	76
1290	74.5
1290	73
1290	71.4
1290	69.9
1290	68.4
1290	67.1
1290	65.9
1300	64.9
1300	64.1
1300	63.5
1300	63.1
1300	62.9
1300	62.8
1300	63
1300	63.3
1300	63.7
1300	64.2
1300	64.7
1300	65.3
1300	66
1300	66.6
1300	67.2
1300	67.8
1300	68.4
1300	69
1300	69.5
1300	69.9
1310	70.3
1310	70.7
1310	71
1310	71.2
1310	71.5
1310	71.6
1310	71.7
1310	71.7
1310	71.7
1310	71.5
1310	71.4
1310	71.1
1310	70.8
1310	70.4
1310	69.9
1310	69.4
1310	68.8
1310	68.1
1310	67.4
1310	66.7
1310	66
1320	65.3
1320	64.6
1320	64
1320	63.5
1320	63
1320	62.7
1320	62.4
1320	62.2
1320	62.1
1320	62.2
1320	62.3
1320	62.6
1320	63
1320	63.5
1320	64.1
1320	64.8
1320	65.6
1320	66.4
1320	67.4
1320	68.4
1320	69.5
1330	70.7
1330	71.8
1330	73
1330	74.1
1330	75.2
1330	76.3
1330	77.3
1330	78.2
1330	79
1330	79.7
1330	80.3
1330	80.8
1330	81.2
1330	81.6
1330	81.8
1330	82
1330	82.2
1330	82.4
1330	82.5
1330	82.6
1330	82.6
1340	82.7
1340	82.7
1340	82.7
1340	82.7
1340	82.6
1340	82.6
1340	82.6
1340	82.6
1340	82.5
1340	82.6
1340	82.6
1340	82.7
1340	82.9
1340	83.1
1340	83.3
1340	83.6
1340	83.9
1340	84.2
1340	84.4
1340	84.7
1350	84.9
1350	85.2
1350	85.3
1350	85.5
1350	85.5
1350	85.6
1350	85.5
1350	85.5
1350	85.4
1350	85.3
1350	85.1
1350	84.9
1350	84.7
1350	84.5
1350	84.3
1350	84
1350	83.8
1350	83.6
1350	83.3
1350	83.1
1350	82.9
1360	82.6
1360	82.4
1360	82.1
1360	81.8
1360	81.5
1360	81.2
1360	80.8
1360	80.4
1360	79.9
1360	79.5
1360	79
1360	78.4
1360	77.9
1360	77.3
1360	76.7
1360	76
1360	75.3
1360	74.6
[truncated: 5,469 more rows]

## Sheet: IR-PUB-2
399.675	0
400.157	122.6
400.639	122.679
401.121	122.866
401.603	123.153
402.085	123.499
402.567	123.863
403.05	124.221
403.532	124.574
404.014	124.936
404.496	125.31
404.978	125.669
405.46	125.96
405.942	126.122
406.424	126.125
406.906	125.994
407.389	125.801
407.871	125.641
408.353	125.59
408.835	125.679
409.317	125.893
409.799	126.175
410.281	126.463
410.763	126.714
411.245	126.916
411.728	127.082
412.21	127.226
412.692	127.344
413.174	127.412
413.656	127.401
414.138	127.299
414.62	127.128
415.103	126.938
415.585	126.783
416.067	126.706
416.549	126.717
417.031	126.793
417.513	126.888
417.995	126.952
418.477	126.968
418.959	126.964
419.442	126.997
419.924	127.1
420.406	127.257
420.888	127.421
421.37	127.537
421.852	127.582
422.334	127.567
422.816	127.54
423.298	127.562
423.781	127.673
424.263	127.877
424.745	128.128
425.227	128.355
425.709	128.492
426.191	128.506
426.673	128.411
427.155	128.248
427.637	128.064
428.12	127.893
428.602	127.751
429.084	127.637
429.566	127.553
430.048	127.51
430.53	127.531
431.012	127.635
431.494	127.825
431.977	128.071
432.459	128.317
432.941	128.496
433.423	128.561
433.905	128.497
434.387	128.335
434.869	128.132
435.351	127.95
435.834	127.831
436.316	127.792
436.798	127.825
437.28	127.908
437.762	128.024
438.244	128.164
438.726	128.325
439.208	128.492
439.69	128.637
440.173	128.715
440.655	128.683
441.137	128.518
441.619	128.236
442.101	127.893
442.583	127.563
443.065	127.314
443.547	127.18
444.029	127.159
444.512	127.22
444.994	127.325
445.476	127.445
445.958	127.569
446.44	127.694
446.922	127.815
447.404	127.912
447.886	127.955
448.368	127.913
448.851	127.773
449.333	127.551
449.815	127.29
450.297	127.042
450.779	126.852
451.261	126.743
451.743	126.711
452.226	126.733
452.708	126.778
453.19	126.821
453.672	126.852
454.154	126.87
454.636	126.87
455.118	126.838
455.6	126.749
456.082	126.579
456.565	126.324
457.047	126.019
457.529	125.728
458.011	125.526
458.493	125.463
458.975	125.538
459.457	125.704
459.939	125.893
460.421	126.04
460.904	126.105
461.386	126.077
461.868	125.969
462.35	125.805
462.832	125.608
463.314	125.393
463.796	125.171
464.278	124.957
464.76	124.775
465.243	124.657
465.725	124.631
466.207	124.714
466.689	124.891
467.171	125.125
467.653	125.356
468.135	125.53
468.617	125.615
469.099	125.609
469.582	125.534
470.064	125.422
470.546	125.298
471.028	125.175
471.51	125.061
471.992	124.961
472.474	124.892
472.957	124.873
473.439	124.922
473.921	125.035
474.403	125.192
474.885	125.351
475.367	125.466
475.849	125.504
476.331	125.453
476.813	125.327
477.296	125.159
477.778	124.985
478.26	124.833
478.742	124.719
479.224	124.648
479.706	124.623
480.188	124.649
480.67	124.733
481.152	124.88
481.635	125.076
482.117	125.29
482.599	125.473
483.081	125.577
483.563	125.57
484.045	125.454
484.527	125.269
485.009	125.074
485.491	124.93
485.974	124.876
486.456	124.924
486.938	125.06
487.42	125.257
487.902	125.486
488.384	125.722
488.866	125.951
489.348	126.156
489.831	126.317
490.313	126.416
490.795	126.436
491.277	126.379
491.759	126.268
492.241	126.144
492.723	126.056
493.205	126.042
493.688	126.116
494.17	126.267
494.652	126.468
495.134	126.683
495.616	126.885
496.098	127.057
496.58	127.194
497.062	127.294
497.544	127.354
498.027	127.366
498.509	127.327
498.991	127.243
499.473	127.133
499.955	127.029
500.437	126.965
500.919	126.964
501.401	127.032
501.884	127.151
502.366	127.286
502.848	127.403
503.33	127.477
503.812	127.502
504.294	127.484
504.776	127.434
505.258	127.361
505.74	127.267
506.223	127.158
506.705	127.042
507.187	126.939
507.669	126.873
508.151	126.865
508.633	126.919
509.115	127.021
509.597	127.139
510.079	127.232
510.562	127.265
511.044	127.223
511.526	127.109
512.008	126.943
512.49	126.749
512.972	126.549
513.454	126.358
513.936	126.186
514.418	126.045
514.901	125.949
515.383	125.916
515.865	125.956
516.347	126.063
516.829	126.213
517.311	126.36
517.793	126.456
518.275	126.464
518.758	126.375
519.24	126.206
519.722	125.995
520.204	125.785
520.686	125.612
521.168	125.492
521.65	125.432
522.132	125.426
522.615	125.467
523.097	125.549
523.579	125.66
524.061	125.788
524.543	125.908
525.025	125.994
525.507	126.021
525.989	125.981
526.471	125.888
526.954	125.776
527.436	125.688
527.918	125.658
528.4	125.707
528.882	125.834
529.364	126.028
529.846	126.269
530.328	126.537
530.811	126.817
531.293	127.09
531.775	127.341
532.257	127.544
532.739	127.677
533.221	127.719
533.703	127.67
534.185	127.546
534.668	127.382
535.149	127.224
535.632	127.108
536.114	127.058
536.596	127.076
537.078	127.146
537.56	127.246
538.042	127.351
538.524	127.444
539.006	127.513
539.489	127.546
539.971	127.533
540.453	127.466
540.935	127.34
541.417	127.166
541.899	126.969
542.381	126.781
542.863	126.641
543.346	126.575
543.828	126.593
544.31	126.685
544.792	126.827
545.274	126.987
545.756	127.135
546.238	127.25
546.72	127.317
547.202	127.327
547.685	127.277
548.167	127.167
548.649	127.006
549.131	126.814
549.613	126.624
550.095	126.473
550.577	126.394
551.059	126.404
551.542	126.499
552.024	126.652
552.506	126.825
552.988	126.98
553.47	127.086
553.952	127.128
554.434	127.105
554.916	127.025
555.398	126.901
555.881	126.745
556.363	126.572
556.845	126.402
557.327	126.26
557.809	126.172
558.291	126.159
558.773	126.225
559.255	126.36
559.737	126.532
560.22	126.701
560.702	126.829
561.184	126.891
561.666	126.878
562.148	126.798
562.63	126.67
563.112	126.513
563.595	126.346
564.077	126.188
564.559	126.056
565.041	125.967
565.523	125.936
566.005	125.974
566.487	126.074
566.969	126.219
567.451	126.374
567.933	126.501
568.416	126.568
568.898	126.557
569.38	126.471
569.862	126.328
570.344	126.152
570.826	125.97
571.308	125.801
571.79	125.662
572.273	125.563
572.755	125.514
573.237	125.522
573.719	125.587
574.201	125.698
574.683	125.831
575.165	125.954
575.647	126.033
576.13	126.044
576.612	125.978
577.094	125.848
577.576	125.68
578.058	125.502
578.54	125.342
579.022	125.215
579.504	125.13
579.986	125.091
580.468	125.099
580.951	125.149
581.433	125.234
581.915	125.338
582.397	125.435
582.879	125.498
583.361	125.499
583.843	125.423
584.325	125.271
584.808	125.059
585.29	124.815
585.772	124.569
586.254	124.347
586.736	124.169
587.218	124.044
587.7	123.978
588.182	123.971
588.665	124.015
589.147	124.098
589.629	124.197
590.111	124.281
590.593	124.319
591.075	124.286
591.557	124.176
592.039	124.003
592.521	123.801
593.004	123.608
593.486	123.461
593.968	123.38
594.45	123.368
594.932	123.416
595.414	123.507
595.896	123.622
596.378	123.745
596.861	123.861
597.343	123.953
597.825	124.007
598.307	124.005
598.789	123.942
599.271	123.82
599.753	123.659
600.235	123.488
600.717	123.34
601.2	123.241
601.682	123.201
602.164	123.217
602.646	123.272
603.128	123.347
603.61	123.426
604.092	123.495
604.574	123.549
605.057	123.584
605.539	123.594
606.021	123.574
606.503	123.523
606.985	123.448
607.467	123.365
607.949	123.297
608.431	123.267
608.913	123.291
609.396	123.371
609.878	123.493
610.36	123.635
610.842	123.772
611.324	123.884
611.806	123.959
612.288	123.995
612.77	123.995
613.253	123.962
613.735	123.901
614.217	123.818
614.699	123.723
615.181	123.633
615.663	123.566
616.145	123.539
616.627	123.563
617.109	123.633
617.592	123.731
618.074	123.833
618.556	123.913
619.038	123.955
619.52	123.953
620.002	123.911
620.484	123.837
620.966	123.741
621.448	123.631
621.931	123.515
622.413	123.402
622.895	123.305
623.377	123.237
623.859	123.207
624.341	123.217
624.823	123.257
625.305	123.309
625.788	123.349
626.27	123.359
626.752	123.331
627.234	123.265
627.716	123.175
628.198	123.073
628.68	122.973
629.162	122.882
629.644	122.806
630.127	122.749
630.609	122.714
631.091	122.709
631.573	122.733
632.055	122.783
632.537	122.843
633.019	122.894
633.501	122.914
633.984	122.887
634.466	122.81
634.948	122.692
635.43	122.553
635.912	122.412
636.394	122.285
636.876	122.183
637.358	122.107
637.841	122.055
638.323	122.026
638.805	122.016
639.287	122.02
639.769	122.028
640.251	122.025
640.733	121.993
641.215	121.915
641.697	121.782
642.179	121.6
642.662	121.383
643.144	121.154
643.626	120.934
644.108	120.738
644.59	120.573
645.072	120.435
645.554	120.319
646.036	120.218
646.519	120.128
647.001	120.046
647.483	119.966
647.965	119.88
648.447	119.778
648.929	119.651
649.411	119.498
649.893	119.325
650.375	119.149
650.858	118.991
651.34	118.868
651.822	118.791
652.304	118.76
652.786	118.767
653.268	118.799
653.75	118.844
654.232	118.894
654.715	118.943
655.197	118.987
655.679	119.018
656.161	119.03
656.643	119.017
657.125	118.983
657.607	118.939
658.089	118.904
658.572	118.901
659.054	118.948
659.536	119.052
660.018	119.206
660.5	119.395
660.982	119.597
661.464	119.797
661.946	119.984
662.428	120.154
662.91	120.308
663.393	120.447
663.875	120.568
664.357	120.671
664.839	120.756
665.321	120.824
665.803	120.882
666.285	120.941
666.768	121.014
667.25	121.119
667.732	121.264
668.214	121.445
668.696	121.638
669.178	121.819
669.66	121.979
670.142	122.117
670.624	122.236
671.106	122.333
671.589	122.406
672.071	122.453
672.553	122.48
673.035	122.498
673.517	122.527
673.999	122.585
674.481	122.684
674.963	122.82
675.446	122.978
675.928	123.135
676.41	123.27
676.892	123.369
677.374	123.428
677.856	123.454
678.338	123.457
678.82	123.444
679.303	123.422
679.785	123.395
680.267	123.372
680.749	123.365
681.231	123.386
681.713	123.447
682.195	123.549
682.677	123.681
683.159	123.824
683.641	123.952
684.124	124.046
684.606	124.096
685.088	124.105
685.57	124.086
686.052	124.053
686.534	124.017
687.016	123.986
687.499	123.964
687.981	123.954
688.463	123.964
688.945	124.001
689.427	124.071
689.909	124.17
690.391	124.287
690.873	124.4
691.355	124.488
691.837	124.534
692.32	124.533
692.802	124.491
693.284	124.425
693.766	124.352
694.248	124.284
694.73	124.231
695.212	124.195
695.694	124.18
696.177	124.188
696.659	124.222
697.141	124.282
697.623	124.363
698.105	124.448
698.587	124.519
699.069	124.556
699.551	124.547
700.034	124.493
700.516	124.405
700.998	124.305
701.48	124.21
701.962	124.135
702.444	124.085
702.926	124.059
703.408	124.055
703.89	124.07
704.373	124.102
704.855	124.149
705.337	124.205
705.819	124.259
706.301	124.295
706.783	124.3
707.265	124.265
707.747	124.194
708.23	124.1
708.712	124.002
709.194	123.917
709.676	123.857
710.158	123.823
710.64	123.813
711.122	123.822
711.604	123.843
712.086	123.875
712.568	123.913
713.051	123.952
713.533	123.983
714.015	123.993
714.497	123.972
714.979	123.919
715.461	123.839
715.943	123.748
716.426	123.663
716.908	123.601
717.39	123.567
717.872	123.56
718.354	123.571
718.836	123.59
719.318	123.609
719.8	123.625
720.282	123.636
720.764	123.64
721.247	123.63
721.729	123.6
722.211	123.542
722.693	123.455
723.175	123.347
723.657	123.232
724.139	123.125
724.621	123.04
725.104	122.982
725.586	122.946
726.068	122.923
726.55	122.901
727.032	122.873
727.514	122.834
727.996	122.784
728.478	122.72
728.961	122.641
729.443	122.543
729.925	122.423
730.407	122.284
730.889	122.137
731.371	121.996
731.853	121.877
732.335	121.79
732.817	121.736
733.3	121.708
733.782	121.694
734.264	121.68
734.746	121.659
735.228	121.627
735.71	121.585
736.192	121.534
736.674	121.474
737.157	121.403
737.639	121.319
738.121	121.226
738.603	121.13
739.085	121.044
739.567	120.978
740.049	120.939
740.531	120.925
741.013	120.927
741.495	120.932
741.978	120.927
742.46	120.906
742.942	120.871
743.424	120.825
743.906	120.776
744.388	120.727
744.87	120.678
745.352	120.629
745.835	120.583
746.317	120.546
746.799	120.527
747.281	120.535
747.763	120.573
748.245	120.636
748.727	120.714
749.209	120.792
749.692	120.859
750.174	120.907
750.656	120.938
751.138	120.958
751.62	120.975
752.102	120.992
752.584	121.01
753.066	121.027
753.548	121.043
754.031	121.062
754.513	121.088
754.995	121.127
755.477	121.18
755.959	121.244
756.441	121.308
756.923	121.361
757.405	121.394
757.888	121.405
758.37	121.398
758.852	121.382
759.334	121.363
759.816	121.345
760.298	121.325
760.78	121.298
761.262	121.259
761.744	121.209
762.227	121.149
762.709	121.084
763.191	121.013
763.673	120.932
764.155	120.831
764.637	120.7
765.119	120.533
765.601	120.331
766.083	120.101
766.566	119.854
767.048	119.599
767.53	119.338
768.012	119.071
768.494	118.793
768.976	118.499
769.458	118.187
769.94	117.862
770.423	117.526
770.905	117.182
771.387	116.829
771.869	116.463
772.351	116.082
772.833	115.688
773.315	115.291
773.797	114.904
774.279	114.545
774.762	114.227
775.244	113.957
775.726	113.738
776.208	113.567
776.69	113.443
777.172	113.365
777.654	113.336
778.136	113.358
778.619	113.433
779.101	113.56
779.583	113.733
780.065	113.946
780.547	114.195
781.029	114.481
781.511	114.804
781.993	115.168
782.476	115.57
782.958	116.002
783.44	116.451
783.922	116.9
784.404	117.333
784.886	117.739
785.368	118.114
785.85	118.459
786.332	118.776
786.814	119.065
787.297	119.325
787.779	119.554
788.261	119.753
788.743	119.928
789.225	120.087
789.707	120.241
790.189	120.395
790.671	120.547
791.154	120.688
791.636	120.805
792.118	120.89
792.6	120.938
793.082	120.954
793.564	120.944
794.046	120.917
794.528	120.877
795.01	120.824
795.493	120.756
795.975	120.676
796.457	120.587
796.939	120.498
797.421	120.418
797.903	120.351
798.385	120.293
798.867	120.233
799.35	120.158
799.832	120.059
800.314	119.933
800.796	119.784
801.278	119.618
801.76	119.443
802.242	119.261
802.724	119.069
803.207	118.862
803.689	118.638
804.171	118.398
804.653	118.144
805.135	117.879
805.617	117.603
806.099	117.305
806.581	116.972
807.063	116.59
807.545	116.148
808.028	115.644
808.51	115.084
808.992	114.479
809.474	113.843
809.956	113.187
810.438	112.52
810.92	111.854
811.403	111.203
811.885	110.585
812.367	110.021
812.849	109.528
813.331	109.12
813.813	108.803
814.295	108.576
814.777	108.438
815.259	108.383
815.742	108.413
816.224	108.527
816.706	108.725
817.188	109.004
817.67	109.356
818.152	109.767
818.634	110.221
819.116	110.705
819.598	111.205
820.081	111.713
820.563	112.222
821.045	112.721
821.527	113.2
822.009	113.644
822.491	114.041
822.973	114.385
823.455	114.679
823.938	114.933
824.42	115.16
824.902	115.372
825.384	115.573
825.866	115.765
826.348	115.941
826.83	116.098
827.312	116.233
827.794	116.349
828.277	116.45
828.759	116.538
829.241	116.611
829.723	116.663
830.205	116.691
830.687	116.692
831.169	116.672
831.651	116.642
832.134	116.613
832.616	116.596
833.098	116.594
833.58	116.604
834.062	116.621
834.544	116.638
835.026	116.65
835.508	116.659
835.99	116.667
836.472	116.675
836.955	116.678
837.437	116.673
837.919	116.653
838.401	116.617
838.883	116.568
839.365	116.517
839.847	116.474
840.33	116.447
840.812	116.438
841.294	116.443
841.776	116.454
842.258	116.461
842.74	116.461
843.222	116.451
843.704	116.435
844.186	116.414
844.669	116.388
845.151	116.353
845.633	116.309
846.115	116.258
846.597	116.204
847.079	116.159
847.561	116.132
848.043	116.128
848.525	116.148
849.008	116.182
849.49	116.222
849.972	116.256
850.454	116.279
850.936	116.292
851.418	116.298
851.9	116.301
852.382	116.304
852.865	116.306
853.347	116.305
853.829	116.303
854.311	116.303
854.793	116.312
855.275	116.335
855.757	116.375
856.239	116.427
856.721	116.482
857.204	116.53
857.686	116.562
858.168	116.576
858.65	116.571
859.132	116.555
859.614	116.533
860.096	116.506
860.578	116.474
861.061	116.436
861.543	116.393
862.025	116.347
862.507	116.307
862.989	116.277
863.471	116.259
863.953	116.25
864.435	116.242
864.918	116.223
865.399	116.189
865.882	116.137
866.364	116.073
866.846	116.004
867.328	115.94
867.81	115.884
868.292	115.837
868.774	115.798
869.256	115.766
869.739	115.743
870.221	115.73
870.703	115.731
871.185	115.743
871.667	115.76
872.149	115.772
872.631	115.769
873.113	115.744
873.596	115.698
874.078	115.635
874.56	115.568
875.042	115.503
875.524	115.446
876.006	115.397
876.488	115.353
876.97	115.311
877.452	115.27
877.935	115.231
878.417	115.194
878.899	115.159
879.381	115.12
879.863	115.069
880.345	114.999
880.827	114.907
881.309	114.793
881.792	114.668
882.274	114.539
882.756	114.416
883.238	114.303
883.72	114.199
884.202	114.1
884.684	114
885.166	113.899
885.648	113.796
886.131	113.692
886.613	113.584
887.095	113.469
887.577	113.342
888.059	113.196
888.541	113.03
889.023	112.849
889.505	112.662
889.987	112.478
890.47	112.305
890.952	112.145
891.434	111.994
891.916	111.846
892.398	111.692
892.88	111.528
893.362	111.352
893.845	111.162
894.327	110.957
894.809	110.736
895.291	110.495
895.773	110.233
896.255	109.955
896.737	109.67
897.219	109.392
897.701	109.134
898.183	108.909
898.666	108.723
899.148	108.578
899.63	108.472
900.112	108.401
900.594	108.362
901.076	108.354
901.558	108.376
902.04	108.425
902.523	108.496
903.005	108.584
903.487	108.684
903.969	108.794
904.451	108.918
904.933	109.06
905.415	109.227
905.897	109.421
906.38	109.639
906.862	109.874
907.344	110.115
907.826	110.351
908.308	110.575
908.79	110.783
909.272	110.972
909.754	111.142
910.236	111.29
910.718	111.414
911.201	111.514
911.683	111.593
912.165	111.657
912.647	111.716
913.129	111.778
913.611	111.847
914.093	111.918
914.576	111.983
915.058	112.031
915.54	112.052
916.022	112.04
916.504	111.995
916.986	111.92
917.468	111.82
917.95	111.699
918.432	111.559
918.915	111.402
919.397	111.234
919.879	111.059
920.361	110.887
920.843	110.721
921.325	110.562
921.807	110.403
922.289	110.231
922.771	110.032
923.254	109.793
923.736	109.505
924.218	109.165
924.7	108.774
925.182	108.336
925.664	107.855
926.146	107.334
926.628	106.778
927.111	106.196
927.593	105.597
928.075	104.995
928.557	104.398
929.039	103.813
929.521	103.239
930.003	102.673
930.485	102.108
930.967	101.539
931.45	100.964
931.932	100.383
932.414	99.8013
932.896	99.2212
933.378	98.646
933.86	98.0785
934.342	97.5218
934.824	96.9808
935.307	96.4613
935.789	95.9691
936.271	95.5079
936.753	95.0778
937.235	94.6753
937.717	94.2939
938.199	93.9272
938.681	93.5707
939.163	93.223
939.646	92.8861
940.128	92.5641
940.61	92.2617
941.092	91.9825
941.574	91.7295
942.056	91.5043
942.538	91.3078
943.02	91.1396
943.503	90.9975
943.985	90.8769
944.467	90.7699
944.949	90.6666
945.431	90.5563
945.913	90.4301
946.395	90.282
946.877	90.1107
947.359	89.9186
947.842	89.7108
948.324	89.4934
948.806	89.2723
949.288	89.0527
949.77	88.8393
950.252	88.6359
950.734	88.4458
951.216	88.27
951.698	88.1074
952.181	87.9545
952.663	87.8057
953.145	87.6558
953.627	87.501
954.109	87.3412
954.591	87.1794
955.073	87.0221
955.555	86.8765
956.038	86.7498
956.52	86.6478
957.002	86.5744
957.484	86.5318
957.966	86.5203
958.448	86.5388
958.93	86.5842
959.412	86.6511
959.894	86.7321
960.377	86.8187
960.859	86.903
961.341	86.979
961.823	87.0443
962.305	87.1001
962.787	87.1507
963.269	87.2019
963.751	87.2592
964.234	87.3268
964.716	87.4067
965.198	87.4992
965.68	87.6025
966.162	87.7137
966.644	87.8278
967.126	87.9382
967.608	88.0372
968.091	88.1161
968.573	88.1675
969.055	88.1865
969.537	88.1719
970.019	88.1264
970.501	88.0555
970.983	87.9659
971.465	87.8635
971.947	87.7525
972.429	87.6351
972.912	87.5121
973.394	87.3836
973.876	87.2489
974.358	87.1071
974.84	86.9564
975.322	86.7946
975.804	86.6193
976.286	86.4294
976.769	86.2264
977.251	86.0148
977.733	85.8021
978.215	85.5971
978.697	85.4085
979.179	85.2432
979.661	85.1059
980.143	84.9989
980.625	84.9229
981.108	84.8775
981.59	84.8617
982.072	84.874
982.554	84.9118
983.036	84.9723
983.518	85.0521
984	85.1486
984.482	85.2607
984.965	85.3888
985.447	85.5344
985.929	85.6995
986.411	85.8847
986.893	86.0885
987.375	86.3069
987.857	86.5336
988.339	86.761
988.822	86.9814
989.304	87.188
989.786	87.3749
990.268	87.5374
990.75	87.6716
991.232	87.7751
991.714	87.8469
992.196	87.8884
992.678	87.9031
993.16	87.8967
993.643	87.8748
994.125	87.842
994.607	87.7999
995.089	87.7472
995.571	87.6805
996.053	87.5955
996.535	87.489
997.018	87.3592
997.5	87.2065
997.982	87.0323
998.464	86.839
998.946	86.6292
999.428	86.4069
999.91	86.1772
1000.39	85.9468
1000.87	85.7231
1001.36	85.5123
1001.84	85.3186
1002.32	85.1426
1002.8	84.9815
1003.28	84.8301
1003.77	84.6824
1004.25	84.5331
1004.73	84.3786
1005.21	84.2167
1005.7	84.047
1006.18	83.8698
1006.66	83.6868
1007.14	83.5009
1007.62	83.3167
1008.11	83.1404
1008.59	82.9785
1009.07	82.8367
1009.55	82.7185
1010.03	82.624
1010.52	82.551
1011	82.4952
1011.48	82.4524
1011.96	82.4188
1012.45	82.3919
1012.93	82.3705
1013.41	82.3535
1013.89	82.3402
1014.37	82.3298
1014.86	82.3217
1015.34	82.3162
1015.82	82.3141
1016.3	82.3167
1016.78	82.3242
1017.27	82.3351
1017.75	82.3458
1018.23	82.3512
1018.71	82.3452
1019.2	82.323
1019.68	82.2816
1020.16	82.2205
1020.64	82.1408
1021.12	82.045
1021.61	81.935
1022.09	81.8129
1022.57	81.6801
1023.05	81.5383
1023.53	81.3889
1024.02	81.233
1024.5	81.0704
1024.98	80.8991
1025.46	80.7155
1025.94	80.5146
1026.43	80.2923
1026.91	80.0461
1027.39	79.7762
1027.87	79.4852
1028.36	79.1775
1028.84	78.8572
1029.32	78.5283
1029.8	78.1937
1030.28	77.856
1030.77	77.5177
1031.25	77.1812
1031.73	76.8481
1032.21	76.519
1032.69	76.1932
1033.18	75.8688
1033.66	75.5452
1034.14	75.2231
1034.62	74.9062
1035.11	74.6011
1035.59	74.3153
1036.07	74.056
1036.55	73.8289
1037.03	73.6372
1037.52	73.4816
1038	73.3615
1038.48	73.2746
1038.96	73.2172
1039.44	73.1839
1039.93	73.1673
1040.41	73.1591
1040.89	73.1507
1041.37	73.1354
1041.85	73.1093
1042.34	73.0719
1042.82	73.0258
1043.3	72.9755
1043.78	72.9258
1044.27	72.8809
1044.75	72.8439
1045.23	72.8167
1045.71	72.8011
1046.19	72.7985
1046.68	72.8092
1047.16	72.8324
1047.64	72.8654
1048.12	72.9039
1048.6	72.9429
1049.09	72.9783
1049.57	73.0079
1050.05	73.032
1050.53	73.0527
1051.02	73.0727
1051.5	73.0938
1051.98	73.1158
1052.46	73.1365
1052.94	73.1517
1053.42	73.1566
1053.91	73.146
1054.39	73.1149
1054.87	73.0583
1055.35	72.9714
1055.84	72.8501
1056.32	72.6912
1056.8	72.4946
1057.28	72.2632
1057.76	72.0035
1058.25	71.7241
1058.73	71.4342
1059.21	71.1414
1059.69	70.8506
1060.17	70.5637
1060.66	70.281
1061.14	70.0016
1061.62	69.7248
1062.1	69.4497
1062.59	69.1747
1063.07	68.897
1063.55	68.613
1064.03	68.319
1064.51	68.0131
1065	67.6961
1065.48	67.3717
1065.96	67.0447
1066.44	66.7194
1066.92	66.3972
1067.41	66.0762
1067.89	65.7512
1068.37	65.4154
1068.85	65.0614
1069.34	64.6826
1069.82	64.2725
1070.3	63.8246
1070.78	63.3315
1071.26	62.7863
1071.75	62.1839
1072.23	61.5225
1072.71	60.8053
1073.19	60.04
1073.67	59.236
1074.16	58.4027
1074.64	57.5458
1075.12	56.6677
1075.6	55.7686
1076.09	54.8485
1076.57	53.91
1077.05	52.9583
1077.53	51.9996
1078.01	51.0396
1078.49	50.0815
1078.98	49.1264
1079.46	48.1756
1079.94	47.2333
1080.42	46.3073
1080.91	45.4085
1081.39	44.5469
1081.87	43.7285
1082.35	42.9528
1082.83	42.2141
1083.32	41.5045
1083.8	40.8183
1084.28	40.1536
1084.76	39.5121
1085.24	38.8961
1085.73	38.3046
1086.21	37.7323
1086.69	37.1705
1087.17	36.6105
1087.65	36.048
1088.14	35.4838
1088.62	34.923
1089.1	34.3704
1089.58	33.827
1090.07	33.2875
1090.55	32.7427
1091.03	32.183
1091.51	31.6035
1091.99	31.0057
1092.48	30.3964
1092.96	29.7838
1093.44	29.1728
1093.92	28.5636
1094.4	27.9528
1094.89	27.3378
1095.37	26.721
1095.85	26.1111
1096.33	25.5212
1096.82	24.963
1097.3	24.4424
1097.78	23.9567
1098.26	23.4978
1098.74	23.0561
1099.23	22.6267
1099.71	22.2109
1100.19	21.8148
1100.67	21.4444
1101.15	21.1003
1101.64	20.7767
1102.12	20.4637
1102.6	20.152
1103.08	19.8388
1103.57	19.5284
1104.05	19.2302
1104.53	18.9528
1105.01	18.6992
1105.49	18.4646
1105.98	18.2391
1106.46	18.0132
1106.94	17.7836
1107.42	17.5548
1107.9	17.3366
1108.39	17.1394
1108.87	16.9683
1109.35	16.8213
1109.83	16.6923
1110.32	16.5759
1110.8	16.4725
1111.28	16.3896
1111.76	16.3391
1112.24	16.3314
1112.72	16.3706
1113.21	16.4523
1113.69	16.5671
1114.17	16.7061
1114.65	16.8662
1115.14	17.0517
1115.62	17.2721
1116.1	17.5359
1116.58	17.846
1117.06	18.1981
1117.55	18.5834
1118.03	18.9942
1118.51	19.4282
1118.99	19.8902
1119.47	20.3893
1119.96	20.9337
1120.44	21.5258
1120.92	22.1611
1121.4	22.8303
1121.89	23.5251
1122.37	24.242
1122.85	24.9839
1123.33	25.7578
1123.81	26.5705
1124.3	27.424
1124.78	28.315
1125.26	29.2368
1125.74	30.1835
1126.22	31.1539
1126.71	32.152
1127.19	33.1847
1127.67	34.2578
1128.15	35.3725
1128.63	36.5239
1129.12	37.7038
1129.6	38.9037
1130.08	40.1181
1130.56	41.3457
1131.05	42.5879
1131.53	43.846
1132.01	45.1186
1132.49	46.4013
1132.97	47.6874
1133.46	48.9709
1133.94	50.2475
1134.42	51.5147
1134.9	52.7709
1135.38	54.0121
1135.87	55.2315
1136.35	56.4186
1136.83	57.5614
1137.31	58.6487
1137.8	59.672
1138.28	60.6268
1138.76	61.5122
1139.24	62.3301
1139.72	63.0833
1140.21	63.7751
1140.69	64.4088
1141.17	64.9878
1141.65	65.5161
1142.13	65.9981
1142.62	66.4378
1143.1	66.8381
1143.58	67.1997
1144.06	67.5214
1144.55	67.8004
1145.03	68.0336
1145.51	68.2196
1145.99	68.3589
1146.47	68.4543
1146.96	68.51
1147.44	68.5295
1147.92	68.515
1148.4	68.4662
1148.88	68.3808
1149.37	68.2557
1149.85	68.0878
1150.33	67.8747
1150.81	67.6144
1151.3	67.3045
1151.78	66.9416
1152.26	66.5218
1152.74	66.0415
1153.22	65.4991
1153.7	64.896
1154.19	64.2375
1154.67	63.5309
1155.15	62.7838
1155.63	62.0025
1156.12	61.1907
1156.6	60.3512
1157.08	59.4868
1157.56	58.6024
1158.04	57.7055
1158.53	56.805
1159.01	55.9092
1159.49	55.0247
1159.97	54.1558
1160.45	53.3066
1160.94	52.4825
1161.42	51.6922
1161.9	50.9461
1162.38	50.2551
1162.87	49.6269
1163.35	49.0649
1163.83	48.5682
1164.31	48.134
1164.79	47.7604
1165.28	47.4483
1165.76	47.2006
1166.24	47.0207
1166.72	46.9094
1167.2	46.8644
1167.69	46.881
1168.17	46.9545
1168.65	47.0833
1169.13	47.2693
1169.62	47.5171
1170.1	47.831
1170.58	48.2126
1171.06	48.6587
1171.54	49.163
1172.03	49.718
1172.51	50.3176
1172.99	50.9582
1173.47	51.6378
1173.95	52.3544
1174.44	53.104
1174.92	53.8801
1175.4	54.6744
1175.88	55.4793
1176.37	56.2898
1176.85	57.1039
1177.33	57.9227
1177.81	58.7485
1178.29	59.5837
1178.78	60.4297
1179.26	61.2874
1179.74	62.1573
1180.22	63.04
1180.7	63.9353
1181.19	64.8411
1181.67	65.7519
1182.15	66.6587
1182.63	67.5499
1183.12	68.4131
1183.6	69.2374
1184.08	70.0154
1184.56	70.7436
1185.04	71.4217
1185.53	72.0507
1186.01	72.6316
1186.49	73.164
1186.97	73.6451
1187.45	74.0712
1187.94	74.4385
1188.42	74.7447
1188.9	74.9901
1189.38	75.1779
1189.86	75.3136
1190.35	75.4042
1190.83	75.4568
1191.31	75.4785
1191.79	75.4759
1192.28	75.4555
1192.76	75.4236
1193.24	75.3858
1193.72	75.3458
1194.2	75.3054
1194.68	75.2634
1195.17	75.217
1195.65	75.163
1196.13	75.0991
1196.61	75.0254
1197.1	74.9438
1197.58	74.858
1198.06	74.7713
1198.54	74.6868
1199.02	74.6061
1199.51	74.5301
1199.99	74.4599
1200.47	74.3963
1200.95	74.34
1201.43	74.2904
1201.92	74.2449
1202.4	74.1985
1202.88	74.1452
1203.36	74.0785
1203.85	73.9942
1204.33	73.8905
1204.81	73.7685
1205.29	73.6315
1205.77	73.483
1206.26	73.3263
1206.74	73.164
1207.22	72.9986
1207.7	72.833
1208.18	72.6713
1208.67	72.5173
1209.15	72.3742
1209.63	72.2424
1210.11	72.1192
1210.6	71.9993
1211.08	71.8755
1211.56	71.7407
1212.04	71.5891
1212.52	71.4161
1213.01	71.2187
1213.49	70.995
1213.97	70.7443
1214.45	70.4681
1214.93	70.1712
1215.42	69.8631
1215.9	69.557
1216.38	69.268
1216.86	69.0097
1217.35	68.7905
1217.83	68.6117
1218.31	68.4665
1218.79	68.342
1219.27	68.2215
1219.76	68.0876
1220.24	67.925
1220.72	67.7214
1221.2	67.469
1221.68	67.1646
1222.17	66.8099
1222.65	66.4115
1223.13	65.9802
1223.61	65.5297
1224.09	65.0744
1224.58	64.6269
1225.06	64.1965
1225.54	63.7893
1226.02	63.4091
1226.51	63.0598
1226.99	62.7467
1227.47	62.4766
1227.95	62.2568
1228.43	62.0924
1228.92	61.985
1229.4	61.9323
1229.88	61.9295
1230.36	61.971
1230.84	62.0519
1231.33	62.1683
1231.81	62.3163
1232.29	62.4909
1232.77	62.6851
1233.26	62.8905
1233.74	63.0985
1234.22	63.3027
1234.7	63.4993
1235.18	63.6873
1235.66	63.8668
1236.15	64.0378
1236.63	64.1979
1237.11	64.3432
1237.59	64.4685
1238.08	64.5691
1238.56	64.6426
1239.04	64.6884
1239.52	64.7079
1240	64.7027
1240.49	64.6739
1240.97	64.6222
1241.45	64.5491
1241.93	64.4583
1242.41	64.3571
1242.9	64.2562
1243.38	64.1683
1243.86	64.1055
1244.34	64.078
1244.83	64.093
1245.31	64.1552
1245.79	64.2689
1246.27	64.4384
1246.75	64.6687
1247.24	64.9639
1247.72	65.3263
1248.2	65.7551
1248.68	66.2468
1249.16	66.7966
1249.65	67.4001
1250.13	68.0546
1250.61	68.7586
1251.09	69.5115
1251.58	70.3117
1252.06	71.1554
1252.54	72.0369
1253.02	72.949
1253.5	73.8835
1253.99	74.8326
1254.47	75.7889
1254.95	76.7452
1255.43	77.6945
1255.91	78.6293
1256.4	79.542
1256.88	80.4256
1257.36	81.2735
1257.84	82.0811
1258.33	82.8455
1258.81	83.5656
1259.29	84.2415
1259.77	84.8732
1260.25	85.4595
1260.73	85.997
1261.22	86.4809
1261.7	86.9056
1262.18	87.267
1262.66	87.5637
1263.15	87.7975
1263.63	87.9726
1264.11	88.0941
1264.59	88.1668
1265.07	88.1945
1265.56	88.1809
1266.04	88.1303
1266.52	88.0486
1267	87.943
1267.48	87.8205
1267.97	87.6871
1268.45	87.5466
1268.93	87.4009
1269.41	87.2517
1269.9	87.1017
1270.38	86.9558
1270.86	86.8209
1271.34	86.7045
1271.82	86.6124
1272.31	86.5479
1272.79	86.5112
1273.27	86.5002
1273.75	86.5121
1274.23	86.5441
1274.72	86.5939
1275.2	86.6594
1275.68	86.7379
1276.16	86.8261
1276.64	86.9204
1277.13	87.018
1277.61	87.1184
1278.09	87.2241
1278.57	87.3398
1279.06	87.4709
1279.54	87.6219
1280.02	87.7947
1280.5	87.988
1280.98	88.198
1281.47	88.4196
1281.95	88.6466
1282.43	88.8728
1282.91	89.0906
1283.39	89.2904
1283.88	89.4601
1284.36	89.5857
1284.84	89.6522
1285.32	89.6458
1285.81	89.5555
1286.29	89.3726
1286.77	89.0908
1287.25	88.7037
1287.73	88.2044
1288.22	87.5858
1288.7	86.8415
1289.18	85.9684
1289.66	84.9682
1290.14	83.8473
1290.63	82.6161
1291.11	81.2887
1291.59	79.8824
1292.07	78.4188
1292.56	76.9254
1293.04	75.4354
1293.52	73.9865
1294	72.6173
1294.48	71.364
1294.97	70.2575
1295.45	69.3222
1295.93	68.5769
1296.41	68.034
1296.89	67.6995
1297.38	67.5715
1297.86	67.6388
1298.34	67.8819
1298.82	68.2748
1299.31	68.7886
1299.79	69.3941
1300.27	70.0651
1300.75	70.7785
1301.23	71.5147
1301.71	72.2566
1302.2	72.9893
1302.68	73.6994
1303.16	74.3753
1303.64	75.0075
1304.13	75.5887
1304.61	76.1144
1305.09	76.5818
1305.57	76.9896
1306.05	77.3364
1306.54	77.6202
1307.02	77.8385
1307.5	77.9883
1307.98	78.068
1308.46	78.078
1308.95	78.0203
1309.43	77.898
1309.91	77.713
1310.39	77.4652
1310.88	77.1521
1311.36	76.771
1311.84	76.3207
1312.32	75.8044
1312.8	75.2301
1313.29	74.6098
1313.77	73.9573
1314.25	73.2863
1314.73	72.6093
1315.21	71.9388
1315.7	71.2883
1316.18	70.6734
1316.66	70.1112
1317.14	69.6187
1317.62	69.2107
1318.11	68.8988
1318.59	68.6917
1319.07	68.5964
1319.55	68.6193
1320.04	68.7658
1320.52	69.0391
1321	69.4391
1321.48	69.9622
1321.96	70.6009
1322.45	71.3461
1322.93	72.1876
1323.41	73.1149
1323.89	74.1165
1324.38	75.1791
1324.86	76.2875
1325.34	77.424
1325.82	78.5692
1326.3	79.7026
1326.79	80.8037
1327.27	81.853
1327.75	82.8332
1328.23	83.7311
1328.71	84.5385
1329.2	85.2517
1329.68	85.871
1330.16	86.399
1330.64	86.8398
1331.12	87.1994
1331.61	87.486
1332.09	87.7101
1332.57	87.8841
1333.05	88.0194
1333.54	88.1245
1334.02	88.2036
1334.5	88.2564
1334.98	88.2808
1335.46	88.2754
1335.95	88.2416
1336.43	88.184
1336.91	88.1099
1337.39	88.0268
1337.87	87.9411
1338.36	87.8591
1338.84	87.7874
1339.32	87.7352
1339.8	87.7137
1340.29	87.734
1340.77	87.8036
1341.25	87.9232
1341.73	88.0869
1342.21	88.2833
1342.69	88.4988
1343.18	88.7202
1343.66	88.9361
1344.14	89.1372
1344.62	89.3152
1345.11	89.4615
1345.59	89.5661
1346.07	89.6179
1346.55	89.6068
1347.03	89.5254
1347.52	89.3712
1348	89.146
1348.48	88.8548
1348.96	88.503
1349.44	88.0946
1349.93	87.6327
1350.41	87.1209
1350.89	86.5656
1351.37	85.9765
1351.86	85.3658
1352.34	84.7449
1352.82	84.1219
1353.3	83.5002
1353.78	82.8802
1354.27	82.2617
1354.75	81.6466
1355.23	81.0393
1355.71	80.4449
1356.19	79.8654
1356.68	79.298
1357.16	78.7348
1357.64	78.1666
1358.12	77.5863
1358.61	76.9918
1359.09	76.3864
1359.57	75.7752
1360.05	75.1608
1360.53	74.5399
1361.02	73.9035
1361.5	73.2414
1361.98	72.5494
1362.46	71.8353
1362.94	71.1201
1363.43	70.4312
[truncated: 5,469 more rows]

## Sheet: TGA
24.8563	100.007
24.8562	100.016
24.8574	100.025
24.8625	100.032
24.8684	100.037
24.8748	100.04
24.881	100.043
24.8923	100.045
24.9001	100.047
24.9112	100.048
24.9246	100.05
24.9394	100.052
24.9557	100.053
24.97	100.055
24.988	100.056
25.0088	100.058
25.0283	100.059
25.0516	100.06
25.0724	100.061
25.0955	100.063
25.1227	100.064
25.1487	100.064
25.1803	100.066
25.2068	100.067
25.2381	100.067
25.2715	100.068
25.299	100.068
25.3349	100.069
25.3677	100.07
25.4047	100.07
25.4407	100.072
25.4764	100.073
25.513	100.073
25.5522	100.074
25.5947	100.076
25.6345	100.077
25.6791	100.078
25.7219	100.078
25.7619	100.081
25.8048	100.082
25.8493	100.083
25.8952	100.084
25.9424	100.086
25.9922	100.087
26.0372	100.088
26.0885	100.089
26.138	100.091
26.1905	100.092
26.2431	100.093
26.2924	100.094
26.3448	100.096
26.3953	100.096
26.4524	100.097
26.5037	100.098
26.5623	100.099
26.6168	100.1
26.6734	100.101
26.733	100.103
26.791	100.103
26.8495	100.104
26.9079	100.105
26.9656	100.105
27.0278	100.105
27.0889	100.105
27.1497	100.106
27.2142	100.107
27.2751	100.108
27.3388	100.108
27.4041	100.109
27.469	100.111
27.5327	100.112
27.5962	100.113
27.6632	100.113
27.7308	100.114
27.7971	100.114
27.8633	100.114
27.9308	100.114
27.9994	100.114
28.0688	100.115
28.1376	100.116
28.2045	100.117
28.2749	100.119
28.3467	100.12
28.4181	100.121
28.4858	100.123
28.5584	100.124
28.6293	100.124
28.7014	100.124
28.7715	100.125
28.8466	100.125
28.9187	100.125
28.993	100.126
29.0667	100.127
29.1407	100.127
29.2151	100.127
29.2889	100.127
29.3642	100.127
29.4394	100.127
29.5175	100.127
29.5919	100.128
29.6644	100.127
29.7459	100.126
29.8203	100.124
29.8977	100.125
29.9767	100.125
30.0501	100.128
30.1295	100.129
30.2074	100.13
30.2824	100.132
30.3611	100.133
30.4398	100.133
30.5195	100.133
30.5985	100.133
30.6786	100.132
30.7555	100.133
30.8359	100.133
30.9132	100.134
30.9923	100.135
31.0702	100.136
31.1536	100.137
31.2343	100.137
31.3147	100.138
31.393	100.138
31.472	100.138
31.5515	100.138
31.6319	100.138
31.7125	100.138
31.7953	100.137
31.8756	100.137
31.9549	100.136
32.0371	100.135
32.1194	100.135
32.2013	100.135
32.2838	100.134
32.366	100.134
32.4479	100.134
32.53	100.134
32.6146	100.135
32.6952	100.135
32.7762	100.136
32.8596	100.136
32.9402	100.136
33.0249	100.136
33.1078	100.136
33.1899	100.135
33.272	100.135
33.3546	100.135
33.4367	100.134
33.5198	100.134
33.6005	100.134
33.6839	100.134
33.7666	100.133
33.85	100.132
33.931	100.132
34.0131	100.132
34.0967	100.132
34.1824	100.132
34.2657	100.133
34.3464	100.133
34.4307	100.133
34.5146	100.134
34.5971	100.133
34.6775	100.134
34.7607	100.134
34.8474	100.133
34.9305	100.133
35.0099	100.133
35.0962	100.133
35.1754	100.132
35.2594	100.132
35.3412	100.131
35.4293	100.131
35.5107	100.131
35.5918	100.13
35.6751	100.13
35.7581	100.13
35.8396	100.13
35.9237	100.13
36.0072	100.13
36.0917	100.129
36.1764	100.129
36.2576	100.129
36.3405	100.129
36.4241	100.128
36.5058	100.127
36.5917	100.127
36.673	100.127
36.7556	100.126
36.8425	100.126
36.9229	100.125
37.0059	100.125
37.0903	100.124
37.1702	100.123
37.2551	100.124
37.336	100.124
37.4186	100.124
37.5015	100.124
37.5847	100.124
37.6666	100.123
37.7484	100.123
37.8313	100.123
37.9155	100.122
37.9969	100.122
38.0821	100.122
38.1633	100.121
38.2426	100.12
38.3254	100.12
38.4113	100.119
38.4921	100.118
38.5758	100.117
38.6556	100.116
38.7403	100.116
38.8217	100.117
38.9044	100.116
38.9864	100.116
39.0687	100.115
39.1503	100.114
39.2321	100.114
39.3145	100.113
39.3947	100.112
39.4797	100.113
39.5605	100.112
39.6403	100.111
39.7202	100.111
39.8056	100.11
39.8882	100.11
39.9706	100.11
40.0513	100.11
40.1329	100.109
40.2168	100.108
40.2978	100.108
40.3792	100.108
40.4609	100.107
40.5422	100.107
40.6259	100.107
40.7061	100.107
40.7885	100.107
40.8703	100.107
40.9511	100.107
41.0333	100.107
41.1148	100.106
41.1961	100.105
41.2793	100.105
41.3603	100.104
41.4405	100.103
41.5203	100.102
41.602	100.102
41.6828	100.102
41.7662	100.101
41.8465	100.1
41.9287	100.1
42.0124	100.1
42.0907	100.099
42.1739	100.1
42.2519	100.099
42.3322	100.099
42.4155	100.099
42.4981	100.099
42.5768	100.098
42.6586	100.098
42.7405	100.097
42.8207	100.097
42.9022	100.098
42.9843	100.097
43.0651	100.097
43.1453	100.097
43.2286	100.096
43.3074	100.096
43.3894	100.096
43.4711	100.095
43.5499	100.095
43.6326	100.095
43.7129	100.094
43.7892	100.094
43.8742	100.093
43.9558	100.093
44.0348	100.092
44.1151	100.092
44.1981	100.092
44.281	100.09
44.3594	100.09
44.4395	100.09
44.5226	100.089
44.6014	100.089
44.6836	100.088
44.7642	100.088
44.8456	100.088
44.925	100.087
45.005	100.088
45.0862	100.088
45.1668	100.087
45.2485	100.086
45.3304	100.085
45.4103	100.085
45.4897	100.085
45.5695	100.084
45.6502	100.084
45.7301	100.084
45.8098	100.084
45.8916	100.083
45.9752	100.083
46.0548	100.082
46.1354	100.082
46.2141	100.082
46.2948	100.081
46.3762	100.08
46.4576	100.08
46.538	100.079
46.6194	100.079
46.6994	100.079
46.7794	100.079
46.8595	100.079
46.9408	100.079
47.0227	100.078
47.1012	100.078
47.1824	100.078
47.264	100.077
47.3469	100.074
47.4244	100.073
47.5066	100.072
47.5857	100.072
47.6658	100.072
47.75	100.072
47.8295	100.073
47.9092	100.074
47.9896	100.074
48.071	100.074
48.1492	100.073
48.2319	100.073
48.3116	100.073
48.3927	100.073
48.4722	100.072
48.5537	100.072
48.6333	100.072
48.7154	100.071
48.7951	100.07
48.8745	100.069
48.956	100.069
49.0362	100.068
49.1195	100.067
49.1976	100.067
49.2819	100.066
49.3604	100.065
49.4409	100.064
49.5222	100.063
49.6039	100.062
49.6841	100.062
49.7624	100.061
49.8431	100.06
49.9255	100.059
50.0065	100.058
50.0856	100.058
50.168	100.058
50.2473	100.058
50.3288	100.058
50.4099	100.058
50.4915	100.058
50.5732	100.057
50.6548	100.057
50.7342	100.057
50.8153	100.056
50.8968	100.055
50.979	100.054
51.0572	100.054
51.1377	100.053
51.2206	100.054
51.3016	100.054
51.3835	100.054
51.4619	100.054
51.5414	100.055
51.6249	100.055
51.7054	100.055
51.7857	100.054
51.8662	100.053
51.9481	100.053
52.0289	100.052
52.1119	100.051
52.1921	100.051
52.2695	100.051
52.3531	100.051
52.4339	100.049
52.5166	100.049
52.5964	100.048
52.6777	100.048
52.7571	100.047
52.8384	100.045
52.9182	100.044
53	100.043
53.0825	100.042
53.1643	100.042
53.2434	100.042
53.3238	100.042
53.4081	100.041
53.4909	100.041
53.5678	100.04
53.6492	100.04
53.7302	100.04
53.8125	100.04
53.8954	100.04
53.9756	100.04
54.0579	100.039
54.138	100.038
54.2198	100.038
54.3019	100.038
54.3798	100.037
54.4626	100.036
54.5458	100.036
54.626	100.035
54.7072	100.033
54.7897	100.032
54.8706	100.032
54.9541	100.031
55.0357	100.031
55.1174	100.031
55.1993	100.031
55.2791	100.03
55.3629	100.03
55.4408	100.029
55.525	100.028
55.6051	100.028
55.6883	100.028
55.7695	100.028
55.8499	100.027
55.932	100.026
56.0134	100.026
56.0941	100.025
56.176	100.024
56.2547	100.024
56.3407	100.024
56.4201	100.023
56.501	100.023
56.5834	100.023
56.6627	100.023
56.7445	100.022
56.8262	100.021
56.9075	100.02
56.9898	100.02
57.0712	100.019
57.1524	100.019
57.2315	100.018
57.3141	100.018
57.3961	100.017
57.4778	100.016
57.5611	100.016
57.6428	100.015
57.7271	100.015
57.8076	100.015
57.8882	100.015
57.9685	100.014
58.0494	100.015
58.1349	100.015
58.2167	100.015
58.2974	100.015
58.3807	100.014
58.4614	100.013
58.5428	100.013
58.6254	100.013
58.7048	100.012
58.7883	100.011
58.8696	100.01
58.951	100.01
59.0328	100.009
59.114	100.009
59.1971	100.009
59.281	100.008
59.3607	100.008
59.4427	100.007
59.5259	100.006
59.6094	100.005
59.6899	100.005
59.7729	100.004
59.8555	100.004
59.9367	100.004
60.0188	100.003
60.1022	100.002
60.1834	100.001
60.2662	100.001
60.3479	100.001
60.4283	100.001
60.5094	100
60.5927	99.9998
60.6767	99.9995
60.7585	99.9995
60.839	99.9988
60.9227	99.9988
61.0024	99.9979
61.0864	99.9982
61.1682	99.9985
61.2489	99.9975
61.332	99.9976
61.4125	99.9971
61.4967	99.9971
61.5797	99.9971
61.66	99.9962
61.7408	99.9961
61.8246	99.9954
61.908	99.9946
61.9909	99.9939
62.0724	99.9935
62.155	99.9932
62.2383	99.9931
62.3194	99.9932
62.4019	99.9926
62.4831	99.9921
62.5669	99.9917
62.6515	99.9912
62.7321	99.9905
62.8152	99.9895
62.8967	99.9889
62.9813	99.988
63.0622	99.9868
63.1451	99.986
63.2247	99.9857
63.3087	99.9857
63.3909	99.9855
63.4729	99.9857
63.5531	99.9853
63.6361	99.985
63.7168	99.9846
63.8034	99.984
63.8853	99.9834
63.9678	99.9834
64.0503	99.9827
64.1338	99.9818
64.2161	99.9816
64.2991	99.9814
64.3807	99.9811
64.4623	99.9805
64.5441	99.9797
64.6269	99.9791
64.7094	99.9786
64.7926	99.9778
64.8772	99.9772
64.9573	99.9761
65.0413	99.9749
65.1233	99.9745
65.2071	99.9736
65.2912	99.9731
65.3722	99.9727
65.4552	99.9727
65.5378	99.973
65.6204	99.9727
65.7024	99.9724
65.7843	99.9723
65.8666	99.9719
65.9497	99.9718
66.0354	99.9707
66.1151	99.9703
66.1971	99.9694
66.2783	99.9688
66.3609	99.9687
66.4452	99.9683
66.5288	99.9682
66.6118	99.9677
66.6939	99.9668
66.7782	99.966
66.8594	99.9652
66.9434	99.9648
67.0251	99.9643
67.1087	99.9641
67.1903	99.9634
67.2763	99.9632
67.3547	99.9628
67.4396	99.9623
67.5209	99.9618
67.6043	99.9611
67.6857	99.9603
67.7669	99.9604
67.8504	99.9605
67.932	99.96
68.0161	99.9596
68.0993	99.9588
68.183	99.9573
68.265	99.9557
68.3481	99.9546
68.4284	99.953
68.5115	99.9519
68.5948	99.9508
68.6781	99.9508
68.7606	99.9511
68.8444	99.9515
68.9288	99.9524
69.0101	99.9539
69.0919	99.9542
69.1765	99.955
69.2586	99.9548
69.3434	99.9543
69.425	99.9532
69.5068	99.9525
69.5918	99.9519
69.6737	99.9509
69.7573	99.9499
69.8397	99.9496
69.9223	99.9494
70.0034	99.9497
70.0867	99.949
70.1684	99.948
70.2508	99.9462
70.3354	99.9453
70.4159	99.9449
70.5015	99.9443
70.585	99.9431
70.666	99.943
70.7502	99.9421
70.8334	99.942
70.9165	99.9418
70.9994	99.9417
71.0823	99.9418
71.1648	99.9414
71.2473	99.9416
71.3304	99.9416
71.4116	99.9418
71.4938	99.9406
71.5803	99.9397
71.6634	99.9395
71.7467	99.9392
71.8298	99.9387
71.9122	99.938
71.9928	99.9375
72.0769	99.9369
72.1579	99.9365
72.2409	99.9358
72.3238	99.9344
72.4092	99.9332
72.4896	99.9331
72.5725	99.9329
72.6563	99.9315
72.7383	99.9313
72.8225	99.9306
72.9052	99.9301
72.987	99.9299
73.0703	99.9293
73.1539	99.9283
73.2378	99.9277
73.3186	99.9281
73.4027	99.9277
73.4846	99.9272
73.5685	99.926
73.6524	99.9255
73.7347	99.9246
73.817	99.9242
73.9011	99.9241
73.9825	99.9241
74.0652	99.9241
74.1501	99.9232
74.2332	99.922
74.3176	99.9216
74.4008	99.9213
74.4838	99.9212
74.5665	99.9213
74.6492	99.9212
74.7333	99.9215
74.8162	99.9214
74.8988	99.9215
74.9826	99.921
75.065	99.921
75.1492	99.9209
75.2312	99.9201
75.3165	99.9204
75.3984	99.9188
75.4803	99.9187
75.5652	99.9184
75.6474	99.9174
75.7306	99.9174
75.8129	99.9168
75.8993	99.9158
75.9792	99.9147
76.0637	99.9146
76.1471	99.914
76.2289	99.9137
76.3138	99.9137
76.3951	99.9132
76.4785	99.9123
76.561	99.9116
76.6436	99.9112
76.7262	99.9112
76.8107	99.9107
76.8932	99.9099
76.975	99.9089
77.0609	99.9082
77.1446	99.9076
77.2269	99.9065
77.3102	99.906
77.3923	99.9061
77.4762	99.9055
77.5589	99.9049
77.6426	99.9043
77.7244	99.9039
77.8087	99.904
77.8913	99.9037
77.9729	99.9035
78.0563	99.9029
78.1396	99.9026
78.2224	99.902
78.3045	99.9009
78.389	99.8996
78.4735	99.8994
78.5555	99.8986
78.6375	99.898
78.7213	99.8969
78.804	99.8967
78.8894	99.8964
78.9719	99.8959
79.0538	99.8957
79.1347	99.8955
79.2199	99.8955
79.3032	99.8951
79.3862	99.8946
79.4696	99.8943
79.5526	99.8942
79.6339	99.8935
79.7174	99.893
79.8003	99.892
79.8835	99.8905
79.9671	99.8897
80.0491	99.8896
80.1338	99.889
80.215	99.8879
80.2993	99.8882
80.3815	99.8891
80.4648	99.8888
80.5485	99.8885
80.6313	99.8888
80.7146	99.8888
80.7979	99.8883
80.8783	99.8876
80.9636	99.8869
81.047	99.8865
81.1272	99.8858
81.2127	99.885
81.296	99.8842
81.3808	99.8837
81.4645	99.884
81.5478	99.8836
81.6346	99.883
81.7152	99.883
81.7964	99.8825
81.8814	99.8815
81.9631	99.8807
82.0459	99.8796
82.1295	99.8799
82.2138	99.8799
82.2976	99.879
82.3787	99.8784
82.4634	99.8784
82.5448	99.8778
82.6291	99.8767
82.7132	99.8765
82.7968	99.8763
82.8769	99.8758
82.9628	99.876
83.0452	99.8754
83.1284	99.8748
83.2115	99.8747
83.2968	99.8746
83.3777	99.8742
83.4607	99.8736
83.5456	99.8729
83.6276	99.8724
83.7127	99.872
83.7948	99.8717
83.8779	99.8714
83.9613	99.8707
84.0442	99.8703
84.1278	99.8702
84.2114	99.8689
84.2938	99.869
84.3754	99.869
84.4612	99.8682
84.5443	99.8668
84.628	99.8658
84.7103	99.8646
84.7929	99.8632
84.8767	99.8622
84.9619	99.8616
85.0443	99.8611
85.1265	99.8605
85.2105	99.8604
85.2926	99.861
85.3777	99.8607
85.4601	99.8601
85.544	99.8602
85.6257	99.8595
85.7095	99.8593
85.7925	99.8591
85.8764	99.8595
85.9584	99.8586
86.0403	99.8583
86.1242	99.8582
86.204	99.8576
86.2919	99.8576
86.3731	99.8572
86.4577	99.8568
86.5405	99.8567
86.624	99.8564
86.7063	99.8551
86.7882	99.8537
86.8716	99.8524
86.9559	99.8518
87.0395	99.8512
87.1228	99.8514
87.2068	99.8508
87.2901	99.8507
87.3687	99.8502
87.4563	99.8494
87.54	99.8477
87.6238	99.847
87.7062	99.8454
87.7887	99.8445
87.8725	99.8446
87.956	99.8447
88.0401	99.8441
88.1226	99.8441
88.2056	99.8439
88.2861	99.8438
88.3687	99.8436
88.4542	99.8433
88.537	99.8428
88.6195	99.8421
88.7027	99.8412
88.7861	99.8409
88.871	99.8412
88.9538	99.8408
89.0382	99.8396
89.1213	99.8395
89.2053	99.8402
89.288	99.8405
89.3737	99.8407
89.4552	99.8398
89.5391	99.8391
89.6235	99.8385
89.7061	99.8379
89.7899	99.8368
89.871	99.8361
89.9544	99.835
90.0392	99.8344
90.1246	99.8335
90.2053	99.8321
90.2889	99.8297
90.3727	99.8286
90.4562	99.8278
90.5377	99.8262
90.6238	99.8258
90.7062	99.8255
90.7887	99.825
90.8711	99.8243
90.9522	99.8239
91.0357	99.8222
91.119	99.822
91.2022	99.8224
91.2848	99.8229
91.368	99.8227
91.451	99.8222
91.5337	99.8216
91.6167	99.8208
91.6974	99.8192
91.7832	99.8185
91.8663	99.8182
91.949	99.8174
92.032	99.8169
92.1156	99.8172
92.1979	99.8179
92.2822	99.8181
92.3642	99.8178
92.4492	99.8176
92.5325	99.8167
92.6154	99.8149
92.6993	99.8139
92.7826	99.8147
92.8647	99.8163
92.9501	99.8176
93.0318	99.8184
93.1158	99.8174
93.1987	99.8162
93.2809	99.8145
93.3642	99.813
93.4491	99.8116
93.5307	99.81
93.6137	99.8089
93.6947	99.8081
93.7776	99.8072
93.8595	99.8072
93.9448	99.8078
94.0283	99.8073
94.1111	99.8075
94.1945	99.807
94.2796	99.8059
94.3617	99.8051
94.4429	99.8052
94.5291	99.8051
94.6114	99.8048
94.6943	99.8037
94.7777	99.8026
94.8623	99.801
94.9467	99.7998
95.0265	99.7991
95.1137	99.7991
95.1941	99.7984
95.2764	99.7972
95.3623	99.7955
95.4444	99.7947
95.5281	99.794
95.6112	99.7935
95.6934	99.7928
95.7788	99.7919
95.8607	99.7908
95.9438	99.7893
96.0269	99.7876
96.1091	99.7862
96.1937	99.7838
96.2778	99.7824
96.3613	99.7816
96.4438	99.7813
96.5261	99.7809
96.6098	99.7808
96.6942	99.7814
96.7786	99.7812
96.8594	99.7806
96.942	99.7802
97.0253	99.7804
97.1077	99.781
97.1934	99.7813
97.2762	99.7816
97.3593	99.7818
97.4415	99.7818
97.526	99.7812
97.6112	99.7811
97.6932	99.7811
97.7771	99.7799
97.8597	99.7793
97.9441	99.7785
98.0276	99.7778
98.1083	99.7769
98.1936	99.777
98.2769	99.7778
98.3603	99.778
98.4425	99.7786
98.5273	99.7792
98.6088	99.7793
98.6921	99.7786
98.7759	99.7774
98.8598	99.7765
98.9456	99.7754
99.0255	99.7745
99.1089	99.7735
99.1923	99.7726
99.2763	99.7711
99.3582	99.7695
99.4407	99.768
99.5275	99.7666
99.6075	99.765
99.6919	99.7642
99.7738	99.7635
99.8572	99.7632
99.9433	99.7627
100.022	99.7617
100.107	99.7599
100.191	99.7598
100.274	99.7591
100.359	99.7582
100.44	99.7582
100.524	99.7586
100.606	99.7571
100.689	99.7566
100.774	99.7558
100.856	99.755
100.94	99.7547
101.023	99.754
101.106	99.7542
101.189	99.7539
101.272	99.7533
101.357	99.7524
101.441	99.7513
101.523	99.7501
101.605	99.749
101.689	99.748
101.771	99.7475
101.856	99.7466
101.941	99.7459
102.025	99.7456
102.108	99.7449
102.191	99.7442
102.276	99.7437
102.358	99.7435
102.442	99.7424
102.524	99.7406
102.609	99.7401
102.691	99.7384
102.775	99.737
102.857	99.7355
102.941	99.7345
103.025	99.7333
103.109	99.7319
103.19	99.7314
103.274	99.7318
103.358	99.732
103.442	99.7317
103.525	99.7322
103.61	99.7331
103.69	99.7332
103.775	99.7333
103.856	99.7334
103.939	99.733
104.025	99.7319
104.107	99.731
104.19	99.731
104.274	99.7316
104.358	99.7317
104.44	99.7308
104.523	99.73
104.609	99.7296
104.69	99.7284
104.771	99.7274
104.856	99.7268
104.937	99.7253
105.023	99.7243
105.105	99.7233
105.19	99.7226
105.273	99.7218
105.357	99.721
105.44	99.7198
105.521	99.719
105.606	99.7182
105.689	99.7171
105.774	99.716
105.855	99.7146
105.938	99.7135
106.023	99.713
106.106	99.7122
106.187	99.7118
106.272	99.7113
106.355	99.7095
106.44	99.7077
106.523	99.7067
106.605	99.7062
106.689	99.7051
106.77	99.7042
106.855	99.7045
106.936	99.7047
107.019	99.7045
107.102	99.7031
107.185	99.7019
107.268	99.7001
107.349	99.6988
107.433	99.6973
107.518	99.6956
107.602	99.6944
107.685	99.6943
107.767	99.6937
107.85	99.6933
107.933	99.6926
108.019	99.692
108.099	99.6912
108.184	99.6902
108.267	99.6903
108.35	99.6898
108.432	99.6873
108.516	99.6865
108.6	99.6865
108.682	99.6863
108.766	99.6861
108.851	99.6865
108.931	99.6857
109.016	99.6861
109.102	99.6862
109.184	99.6847
109.266	99.6838
109.352	99.6833
109.435	99.6818
109.516	99.681
109.603	99.6806
109.686	99.6799
109.768	99.6785
109.85	99.6772
109.933	99.6762
110.018	99.6749
110.101	99.6738
110.184	99.6733
110.268	99.6733
110.351	99.6726
110.435	99.6724
110.516	99.6726
110.601	99.6716
110.684	99.6699
110.764	99.6695
110.849	99.6687
110.932	99.6667
111.017	99.6655
111.1	99.6647
111.183	99.6635
111.266	99.6626
111.348	99.6625
111.431	99.662
111.516	99.6612
111.597	99.6601
111.679	99.6586
111.763	99.6575
111.85	99.6565
111.933	99.6564
112.017	99.6561
112.1	99.6555
112.183	99.655
112.266	99.6552
112.348	99.6549
112.433	99.654
112.516	99.6538
112.598	99.6533
112.683	99.6525
112.766	99.6521
112.85	99.651
112.932	99.6503
113.015	99.6493
113.101	99.6484
113.183	99.6476
113.267	99.6469
113.35	99.6461
113.431	99.6448
113.517	99.6435
113.597	99.6423
113.68	99.6417
113.762	99.6406
113.847	99.6393
113.93	99.638
114.012	99.6366
114.095	99.6357
114.179	99.6358
114.26	99.6357
114.345	99.6356
114.429	99.635
114.509	99.6336
114.592	99.6327
114.678	99.6319
114.761	99.6314
114.843	99.6306
114.927	99.63
115.01	99.6294
115.095	99.6279
115.178	99.6269
115.262	99.6262
115.345	99.6254
115.43	99.6245
115.513	99.6242
115.595	99.6239
115.679	99.6228
115.762	99.622
115.845	99.6216
115.928	99.621
116.012	99.6206
116.095	99.6195
116.176	99.6188
116.26	99.6182
116.344	99.6172
116.427	99.6166
116.51	99.6158
116.594	99.6159
116.677	99.6152
116.759	99.6143
116.843	99.6132
116.924	99.6129
117.008	99.6117
117.091	99.6106
117.175	99.6096
117.26	99.6086
117.343	99.6074
117.427	99.6064
117.508	99.6058
117.591	99.6048
117.673	99.6043
117.756	99.6028
117.842	99.6017
117.923	99.6011
118.006	99.6003
118.092	99.6005
118.176	99.5993
118.258	99.5976
118.341	99.5966
118.424	99.5956
118.507	99.594
118.59	99.5931
118.675	99.5924
118.757	99.5914
118.841	99.5909
118.924	99.5903
119.009	99.5898
119.092	99.5885
119.176	99.5876
119.259	99.5857
119.341	99.5838
119.423	99.5819
119.509	99.5797
119.591	99.5785
119.673	99.5779
119.757	99.5783
119.842	99.5784
119.922	99.5779
120.007	99.5782
120.091	99.5777
120.173	99.5776
120.256	99.5768
120.34	99.5751
120.423	99.5744
120.505	99.5734
120.588	99.5718
120.672	99.5703
120.757	99.5694
120.84	99.5681
120.922	99.5669
121.006	99.5659
121.088	99.5652
121.17	99.5644
121.254	99.5645
121.337	99.564
121.419	99.563
121.504	99.5626
121.588	99.5612
121.67	99.5594
121.751	99.5573
121.835	99.5562
121.921	99.5556
122.002	99.5548
122.085	99.5538
122.168	99.5539
122.252	99.5537
122.334	99.5539
122.42	99.5531
122.503	99.5521
122.586	99.5514
122.67	99.5504
122.754	99.5495
122.835	99.5493
122.92	99.5487
123.002	99.5472
123.085	99.5463
123.167	99.5456
123.251	99.5452
123.336	99.5449
123.419	99.5443
123.502	99.5433
123.585	99.5423
123.669	99.5412
123.75	99.5403
123.835	99.5394
123.918	99.538
124.001	99.5375
124.082	99.5368
124.166	99.5357
124.25	99.5345
124.334	99.5335
124.415	99.5319
124.498	99.5306
124.582	99.5293
124.666	99.5285
124.749	99.5275
124.832	99.5265
124.914	99.5247
124.996	99.524
125.08	99.5243
125.163	99.5239
125.249	99.5231
125.333	99.522
125.417	99.5213
125.5	99.5198
125.582	99.5183
125.665	99.5168
125.75	99.5162
125.833	99.5153
125.914	99.5143
125.997	99.5138
126.081	99.5137
126.164	99.5126
126.248	99.5119
126.332	99.5112
126.416	99.5104
126.497	99.5093
126.581	99.5076
126.663	99.5072
126.746	99.5062
126.829	99.5047
126.912	99.5039
126.998	99.5028
127.08	99.5017
127.163	99.5014
127.246	99.5007
127.33	99.5005
127.411	99.5004
127.497	99.5002
127.577	99.5
127.662	99.4994
127.747	99.4991
127.827	99.4988
127.911	99.498
127.994	99.4971
128.079	99.4961
128.164	99.4954
128.246	99.4944
128.327	99.4939
128.412	99.494
128.497	99.4937
128.577	99.4932
128.661	99.4927
128.744	99.4919
128.829	99.4911
128.913	99.4898
128.996	99.4889
129.078	99.4878
129.162	99.4872
129.243	99.4867
129.328	99.4854
129.414	99.4839
129.496	99.4822
129.578	99.4813
129.662	99.4799
129.748	99.478
129.83	99.4757
129.913	99.4745
129.996	99.4737
130.077	99.4724
130.162	99.4722
130.245	99.4708
130.327	99.47
130.41	99.4689
130.494	99.4671
130.576	99.4657
130.658	99.4644
130.739	99.4637
130.823	99.4628
130.906	99.4618
130.989	99.4605
131.074	99.4598
131.157	99.4589
131.24	99.4582
131.321	99.4569
131.406	99.4552
131.49	99.4542
131.572	99.4528
131.656	99.4513
131.739	99.4494
131.822	99.4482
131.904	99.4477
131.986	99.4475
132.072	99.4468
132.156	99.4455
132.24	99.4446
132.324	99.444
132.405	99.4436
132.489	99.4428
132.572	99.4421
132.655	99.4416
132.738	99.4411
132.822	99.4404
132.906	99.4394
132.989	99.4382
133.074	99.4374
133.156	99.4362
133.239	99.4349
133.324	99.4336
133.406	99.4328
133.488	99.4313
133.57	99.4303
133.654	99.4289
133.736	99.4263
133.821	99.4251
133.902	99.4253
133.987	99.4254
134.071	99.4248
134.153	99.4244
134.235	99.4237
134.32	99.423
134.403	99.4221
134.487	99.421
134.568	99.4205
134.653	99.4197
134.737	99.418
134.819	99.4165
134.903	99.4154
134.987	99.415
135.071	99.4143
135.153	99.4139
135.235	99.4123
135.32	99.4115
135.406	99.4105
135.488	99.4095
135.571	99.4084
135.656	99.4083
135.738	99.4083
135.821	99.4075
135.905	99.4069
135.987	99.4061
136.069	99.4055
136.153	99.405
136.235	99.4036
136.316	99.4025
136.403	99.4019
136.485	99.4011
136.571	99.4001
136.651	99.3989
136.734	99.3988
136.816	99.3982
136.902	99.3966
136.984	99.3953
137.067	99.395
137.152	99.3941
137.236	99.3922
137.318	99.3914
137.401	99.3909
137.483	99.3906
137.565	99.3899
137.65	99.3891
137.733	99.3886
137.815	99.3877
137.899	99.3871
137.98	99.3857
138.064	99.3842
138.15	99.3835
138.233	99.3833
138.317	99.3823
138.398	99.3805
138.481	99.3791
138.566	99.3787
138.649	99.378
138.731	99.3769
138.814	99.3762
138.897	99.3754
138.982	99.3741
139.067	99.3731
139.149	99.3721
139.229	99.3711
139.312	99.3699
139.394	99.3691
139.479	99.3676
139.559	99.3657
139.643	99.3638
139.728	99.3621
139.811	99.3598
139.895	99.3579
139.977	99.3574
140.06	99.356
140.146	99.3538
140.23	99.3524
140.313	99.3513
140.395	99.3504
140.476	99.3502
140.56	99.3494
140.642	99.3481
140.728	99.3476
140.81	99.3474
140.892	99.3462
140.976	99.3455
141.06	99.3454
141.142	99.3452
141.224	99.3445
141.309	99.3435
141.392	99.3428
141.475	99.3421
141.56	99.3419
141.641	99.3407
141.725	99.3404
141.808	99.3406
141.892	99.3402
141.975	99.3391
142.058	99.3377
142.141	99.3368
142.226	99.3359
142.31	99.3351
142.392	99.3325
142.473	99.3312
142.557	99.3299
142.643	99.3284
142.724	99.3278
142.808	99.3265
142.89	99.3248
142.973	99.3234
143.056	99.3229
143.138	99.3228
143.222	99.3222
143.308	99.3208
143.392	99.3203
143.473	99.32
143.554	99.3205
143.641	99.3196
143.723	99.3185
143.806	99.3175
143.887	99.3168
143.972	99.315
144.055	99.3144
144.14	99.3133
144.222	99.3122
144.305	99.3111
144.389	99.3105
144.473	99.3092
144.555	99.3085
144.64	99.3078
144.722	99.3069
144.803	99.3062
144.884	99.3056
144.97	99.3044
145.053	99.3036
145.137	99.3042
145.223	99.3039
145.306	99.3026
145.388	99.3008
145.473	99.2997
145.556	99.2988
145.64	99.2977
145.724	99.2961
145.809	99.2945
145.89	99.2939
145.973	99.2935
146.055	99.2924
146.141	99.2908
146.223	99.2885
146.305	99.287
146.388	99.2852
146.471	99.2844
146.555	99.283
146.636	99.2812
146.718	99.2805
146.802	99.2801
146.887	99.279
146.969	99.2783
147.052	99.2783
147.133	99.2777
147.218	99.2769
147.302	99.2755
147.386	99.2743
147.466	99.2729
147.551	99.2717
147.633	99.27
147.717	99.2688
147.799	99.268
147.883	99.2674
147.963	99.2663
148.047	99.2649
148.131	99.2633
148.212	99.2617
148.293	99.2593
148.376	99.257
148.461	99.2553
148.541	99.2545
148.625	99.2539
148.706	99.2534
148.79	99.2525
148.872	99.2517
148.955	99.251
149.038	99.2507
149.122	99.2507
149.206	99.2508
149.291	99.2505
149.373	99.2493
149.455	99.2483
149.538	99.2479
149.621	99.247
149.705	99.2458
149.79	99.2441
149.874	99.243
149.958	99.2418
150.04	99.2404
150.122	99.2394
150.206	99.2382
150.289	99.2373
150.371	99.2362
150.453	99.2358
150.538	99.2341
150.621	99.2323
150.705	99.2304
150.788	99.2292
150.87	99.2279
150.954	99.2275
151.037	99.2265
151.121	99.2257
151.207	99.225
151.289	99.2239
151.372	99.2225
151.456	99.2211
151.538	99.2199
151.623	99.2189
151.706	99.2184
151.79	99.2167
151.873	99.2155
151.955	99.2141
152.037	99.2129
152.122	99.2113
152.206	99.2105
152.29	99.2095
152.373	99.2082
152.454	99.2076
152.537	99.2062
152.621	99.205
152.704	99.2036
152.789	99.2023
152.869	99.2009
152.955	99.1989
153.036	99.1976
153.118	99.1966
153.201	99.1954
153.286	99.1953
153.368	99.1954
153.454	99.1946
153.536	99.1931
153.619	99.1915
153.702	99.1901
153.787	99.1896
153.869	99.1882
153.954	99.187
154.034	99.1866
154.119	99.1861
154.202	99.185
154.287	99.1843
154.37	99.184
154.452	99.1833
154.536	99.1821
154.619	99.18
154.701	99.1782
154.787	99.1767
154.87	99.1752
154.953	99.1737
155.038	99.172
155.12	99.1698
155.202	99.1682
155.287	99.1668
155.369	99.166
155.454	99.1652
155.536	99.164
155.621	99.1629
155.703	99.1624
155.787	99.1627
155.869	99.1627
155.955	99.162
156.038	99.1607
156.12	99.1589
156.204	99.1573
156.287	99.1563
156.372	99.1557
156.456	99.155
156.539	99.1534
156.622	99.1525
156.703	99.1513
156.786	99.1498
156.871	99.1485
156.954	99.1467
157.035	99.1442
157.118	99.1411
157.202	99.1387
157.283	99.1353
157.366	99.1333
157.45	99.1316
157.531	99.1309
157.617	99.1303
157.699	99.1302
157.783	99.1304
157.867	99.13
157.95	99.1303
158.034	99.1294
158.117	99.1288
158.202	99.1276
158.285	99.1264
158.368	99.1246
158.45	99.123
158.532	99.1216
158.619	99.1201
158.701	99.118
158.784	99.1165
158.868	99.115
158.953	99.1126
159.034	99.1109
159.118	99.1103
159.201	99.1087
159.283	99.1081
159.366	99.107
159.448	99.1056
159.534	99.1034
159.615	99.1013
159.698	99.0992
159.782	99.0971
159.864	99.0951
159.945	99.0925
160.029	99.0905
160.111	99.0889
160.194	99.0867
160.274	99.0845
160.361	99.0838
160.445	99.0829
160.529	99.0812
160.612	99.0796
160.693	99.078
160.776	99.0772
160.862	99.0776
160.944	99.0768
161.028	99.0748
161.111	99.0728
161.194	99.072
161.275	99.0715
161.36	99.07
161.445	99.0681
161.528	99.0668
161.611	99.0652
161.696	99.0643
161.779	99.0631
161.863	99.0619
161.944	99.0608
162.029	99.059
162.112	99.0579
162.196	99.0565
162.278	99.0551
162.363	99.053
162.446	99.0505
162.529	99.0496
162.61	99.0482
162.696	99.0468
162.778	99.0453
162.862	99.0451
162.944	99.045
163.027	99.0445
163.108	99.0429
163.193	99.0409
163.276	99.0387
163.36	99.037
163.442	99.0358
163.523	99.0347
163.608	99.0331
163.69	99.0305
163.775	99.0276
163.857	99.0252
163.939	99.0233
164.021	99.0214
164.107	99.0194
164.188	99.0168
164.271	99.0141
164.355	99.0119
164.437	99.0097
164.517	99.0077
164.602	99.0071
164.687	99.0063
164.771	99.0061
164.854	99.0057
164.939	99.0052
165.021	99.0036
165.105	99.0004
165.187	98.9977
165.272	98.9961
165.354	98.9947
165.437	98.9931
165.522	98.9916
165.603	98.9897
165.687	98.988
165.77	98.9867
165.854	98.9855
165.938	98.9835
166.02	98.9827
166.105	98.9794
166.187	98.9775
166.269	98.9759
166.352	98.974
166.436	98.9721
166.519	98.9706
166.602	98.9698
166.686	98.9683
166.769	98.9666
166.852	98.9649
166.935	98.9626
167.018	98.9611
167.101	98.9587
167.184	98.9569
167.269	98.9548
167.353	98.9531
167.436	98.9509
167.517	98.9481
167.6	98.9466
167.684	98.9446
167.765	98.942
167.85	98.9411
167.933	98.939
168.016	98.9358
168.099	98.9331
168.182	98.9307
168.267	98.9298
168.348	98.9296
168.431	98.9281
168.513	98.9268
168.597	98.9261
168.682	98.9241
168.763	98.9226
168.846	98.9207
168.93	98.9192
169.012	98.9182
169.097	98.9163
169.179	98.9147
169.262	98.9124
169.345	98.9099
169.429	98.9082
169.513	98.9057
169.595	98.9042
169.679	98.9017
169.763	98.8997
169.847	98.8981
169.928	98.8958
170.012	98.8945
170.093	98.893
170.179	98.8892
170.26	98.8856
170.343	98.8834
170.425	98.882
170.51	98.8806
170.591	98.8785
170.674	98.8761
170.758	98.8742
170.843	98.8734
170.928	98.8719
171.01	98.8703
171.094	98.868
171.178	98.8652
171.262	98.8636
171.343	98.861
171.427	98.8589
171.51	98.8561
171.596	98.8532
171.679	98.8512
171.76	98.8494
171.841	98.8474
171.926	98.8461
172.009	98.8436
172.092	98.8413
172.175	98.8383
172.256	98.8356
172.342	98.8334
172.423	98.8312
172.506	98.8286
172.591	98.8258
172.673	98.8234
172.754	98.8215
172.837	98.82
172.921	98.8178
173.004	98.8149
173.088	98.8117
173.171	98.8093
173.255	98.8077
173.338	98.8053
173.422	98.8029
173.503	98.8011
173.589	98.7989
173.673	98.7969
173.757	98.7942
173.84	98.7921
173.924	98.7897
174.006	98.7877
174.09	98.7854
174.173	98.7837
174.258	98.7814
174.337	98.7789
174.423	98.7761
174.503	98.7737
174.589	98.771
174.67	98.7682
174.755	98.7657
174.836	98.7632
174.922	98.7597
175.002	98.757
175.086	98.7555
175.172	98.7542
175.256	98.7517
175.338	98.7499
175.42	98.7479
175.504	98.7458
175.588	98.7433
175.67	98.7406
175.753	98.7373
175.837	98.7341
175.919	98.7318
176.002	98.7303
176.087	98.7275
176.17	98.725
176.252	98.7219
176.334	98.7201
176.419	98.7178
176.501	98.7152
176.586	98.712
176.668	98.709
176.751	98.7059
176.834	98.7031
176.918	98.7009
177.002	98.6992
177.086	98.6972
177.168	98.6943
177.251	98.6919
177.336	98.6899
177.417	98.6876
177.502	98.6844
177.584	98.6819
177.667	98.6793
177.749	98.6762
177.835	98.6731
177.916	98.6704
178	98.6678
178.081	98.6648
178.164	98.6617
178.249	98.6584
178.33	98.6558
178.415	98.6543
178.497	98.6519
178.58	98.6494
178.663	98.6477
178.747	98.6449
178.83	98.6415
178.915	98.639
178.998	98.6366
179.081	98.6336
179.163	98.6311
179.245	98.6281
179.328	98.6261
179.412	98.6242
179.495	98.6224
179.579	98.6201
179.662	98.6174
179.746	98.6138
179.829	98.6109
179.912	98.6084
179.993	98.6058
180.077	98.6022
180.162	98.5988
180.244	98.5958
180.329	98.5927
180.411	98.5898
180.494	98.5865
180.577	98.5833
180.661	98.5804
180.743	98.5785
180.826	98.5758
180.91	98.5727
180.992	98.5695
181.076	98.5668
181.159	98.5643
181.241	98.5626
181.326	98.5609
181.41	98.5588
181.495	98.5558
181.576	98.5524
181.661	98.5489
181.742	98.5461
181.825	98.5438
181.907	98.5411
181.991	98.5375
182.076	98.5339
182.157	98.5304
182.24	98.5275
182.324	98.525
182.407	98.523
182.49	98.5206
182.571	98.5174
182.656	98.5139
182.741	98.5109
182.822	98.5081
182.906	98.5061
182.991	98.5039
183.07	98.5018
183.154	98.499
183.239	98.496
183.321	98.4928
183.407	98.4902
183.489	98.4873
183.571	98.4851
183.655	98.4828
183.738	98.4799
183.821	98.4764
183.904	98.4742
183.986	98.4718
184.07	98.4697
184.153	98.4667
184.239	98.464
184.32	98.461
184.403	98.4581
184.487	98.4549
184.571	98.4523
184.655	98.4495
184.737	98.4467
184.82	98.444
184.904	98.44
184.988	98.4362
185.07	98.433
185.153	98.4296
185.236	98.4267
185.318	98.4242
185.402	98.4208
185.488	98.4177
185.569	98.4155
185.653	98.4136
185.736	98.4122
185.819	98.4098
185.903	98.4068
185.988	98.4046
186.07	98.4008
186.154	98.3975
186.238	98.3942
186.321	98.3907
186.403	98.3867
186.484	98.3831
186.566	98.3794
186.653	98.3753
186.732	98.3722
186.818	98.3694
186.902	98.3673
[truncated: 4,876 more rows]

## Sheet: MTT
	PU4							SBU							SPB							SB2							control
24h	0.935	0.946	0.84	0.942	0.918	0.95		0.775	0.865	0.893	0.842	0.932	0.888		0.874	0.791	0.967	0.992	0.879	0.866		0.919	0.73	0.873	0.979	0.965	0.882		1	1	1	1	1	1
48h	0.733	0.827	0.801	0.992	0.881	0.837		0.759	0.776	0.803	0.778	0.833	0.898		0.867	0.905	0.869	0.969	0.674	0.886		0.741	0.748	0.854	0.919	0.804	0.917		1	1	1	1	1	1
72h	0.618	0.854	0.96	0.962	0.919	0.681		0.909	0.675	0.771	0.91	0.725	0.799		0.871	0.992	0.931	0.723	0.804	0.758		0.956	0.742	0.969	0.927	0.862	0.834		1	1	1	1	1	1

## Sheet: DC
PU4	SB2	SPB	SBU
70.89	43.75	51.89	71.24
58.47	56.27	57.18	54.78
66.25	45.67	67.93	62.54
73.48	44.87	61.37	66.54
75.23	44.42	69.45	69.75

## Sheet: contact angle
PU1	PU2	PU3	PU4	PU5	PU6	PU7	SB2	SPB	SBU
80.7	86.6	83.3	81	87.5	89.9	87.6	62.5	73	73.7
82.5	90.5	91.4	82.7	82.1	87.9	82.5	60.6	82.7	76.7
98.4	91.6	88.9	84.1	81.1	92.5	85.7	57.4	72	78.6
86.1	87.1	86.7	87.8	87.4	93	84.6	58	70.6	82.5
82.2	88.4	90.2	86.3	88.5	85.3	81.2	61	72.8	60.6

[truncated: 5 more sheets: microtensile strength, elongation at break, tensile strenrth, water sorption, water solubility]
